# Supplementary material for: An immune relevant signature for predicting prognoses and immunotherapeutic responses in patients with muscle‐invasive bladder cancer (MIBC)
Source: Cancer Med. 2020 Feb 25;9(8):2774–90. doi: 10.1002/cam4.2942 (PMC7163112; doi:10.1002/cam4.2942)
Supplement: Supplementary file 6 [file CAM4-9-2774-s006.xlsx]

## Sheet: Table S1
TCGA-BLCA			IMvigor210			GSE13507			GSE32894
gene symbol	logFC	p value	gene symbol	logFC	p value	gene symbol	logFC	p value	gene symbol	logFC	p value
KRTAP19-7	-5.71645	8.01212e-05	IL12RB1	-1.7704	9.99451e-27	CNN1	-2.98126	4.87544e-08	IGLL1	-3.22202	7.24111e-11
TSPY8	-5.09422	0.0240897	TAGAP	-1.70484	1.16679e-24	DES	-2.82186	3.86998e-07	CXCL10	-2.6963	3.52089e-10
KRTAP2-4	-5.01237	0.000838552	SAMSN1	-1.69861	3.3343e-22	RGS1	-2.80859	1.33885e-13	S100A8	-2.66187	3.6419e-07
KRTAP20-1	-4.85366	0.000227822	RUNX3	-1.68943	4.41472e-23	FLNC	-2.7902	7.95526e-08	UBD	-2.57256	7.90369e-10
KRTAP6-1	-4.74192	0.0076823	SLA2	-1.67222	1.71952e-23	MYH11	-2.65951	2.9064e-06	MT2A	-2.40547	6.25103e-08
KRTAP2-1	-4.19165	0.0224572	GZMB	-1.67019	1.06526e-22	FHL1	-2.56166	3.56497e-09	CXCL9	-2.38252	6.57568e-09
KRTAP4-5	-4.16911	0.00776912	LCP2	-1.6687	1.99079e-22	DUSP1	-2.55902	3.29274e-09	HLA-DQA1	-2.30802	1.3234e-09
TLR8	-3.63858	1.03794e-42	PRF1	-1.66291	3.27383e-23	MFAP4	-2.48956	2.62529e-08	CCL5	-2.29744	2.60846e-11
PLA2G2D	-3.61745	2.71117e-31	CD7	-1.65555	2.04588e-23	ACTC1	-2.47476	1.30613e-05	KRT6A	-2.26999	0.00464218
ZNF831	-3.60249	1.86748e-49	FOXP3	-1.65474	6.53695e-23	RGS2	-2.44872	2.08151e-09	GZMB	-2.24884	1.14073e-12
SCML4	-3.50704	3.05893e-47	IL2RB	-1.65374	2.59272e-23	CTGF	-2.43982	2.21857e-08	MT1A	-2.23675	1.71043e-08
FCRL3	-3.48271	3.97546e-37	ARHGAP9	-1.65273	7.59457e-23	MGP	-2.37712	1.19719e-07	C1QB	-2.23564	1.24124e-11
TNIP3	-3.4046	5.70611e-39	PTPRC	-1.65237	1.26089e-22	PTGS1	-2.35943	7.77595e-07	RGS1	-2.22454	1.29412e-11
XIRP1	-3.38875	5.39062e-31	IL10RA	-1.64756	2.80311e-22	HLA-DRA	-2.32943	2.9334e-14	ALOX5AP	-2.18718	1.04391e-10
FCRL5	-3.36117	1.95453e-23	GBP5	-1.64494	7.78713e-23	CCND2	-2.32101	1.61513e-11	SRGN	-2.1603	2.26341e-10
TRAT1	-3.33135	2.1165e-47	CYTIP	-1.64357	2.09109e-22	HLA-DQA1	-2.31653	1.45884e-14	ITGB2	-2.14769	6.55576e-12
JAKMIP1	-3.30638	2.58306e-44	IL18RAP	-1.63279	1.27522e-21	HSPB6	-2.31134	5.27296e-07	RARRES3	-2.1364	5.98096e-07
LY9	-3.28804	7.51813e-44	GPR65	-1.63196	3.214e-22	HLA-DPA1	-2.27567	5.0106e-15	PI3	-2.08614	0.00153349
TIFAB	-3.25185	6.68449e-38	PLEK	-1.62049	1.23359e-21	ACTG2	-2.25519	1.42807e-05	PLEK	-2.05939	2.00045e-10
IFNG	-3.24269	1.99313e-37	RHOH	-1.61836	3.53018e-21	PDLIM3	-2.25371	6.90505e-08	MMP9	-2.04338	8.93646e-06
IL21R	-3.22809	1.92267e-48	GPR132	-1.61725	3.02033e-21	CCL2	-2.22802	8.45625e-12	CCL3L3	-2.02995	1.52766e-07
PYHIN1	-3.2064	1.88809e-52	PTPN22	-1.61473	4.19908e-21	SRGN	-2.21332	1.12692e-12	IDO1	-2.02499	1.50365e-07
KLRD1	-3.20113	6.28665e-38	NLRC5	-1.61347	1.60284e-22	FOSB	-2.19909	8.04463e-05	RAC2	-2.00485	6.70361e-15
ITK	-3.17297	2.61824e-49	DOCK2	-1.60796	8.46212e-22	NNMT	-2.19473	1.63033e-08	TYROBP	-1.9939	1.18674e-10
SLAMF1	-3.16685	8.35645e-47	SLA	-1.60605	9.9982e-21	P2RX1	-2.13126	3.36102e-07	MMP7	-1.98892	0.000762648
BTLA	-3.1577	1.33038e-45	MYO1G	-1.6043	1.2075e-21	C11orf96	-2.11299	1.26765e-07	S100A9	-1.95364	2.51148e-06
BNC1	-3.1398	3.928e-13	LILRB2	-1.60286	1.21775e-20	SYNM	-2.10588	2.48441e-06	IFITM1	-1.94245	6.62806e-10
SSTR3	-3.13794	4.59603e-36	STAT4	-1.60217	3.86787e-21	TYROBP	-2.07999	2.20383e-14	RUNX3	-1.91792	1.92393e-12
FUT7	-3.13163	5.34478e-49	PTPN7	-1.60216	3.16839e-22	KCNMB1	-2.07835	9.13185e-08	IFI44L	-1.90892	1.43081e-06
SH2D1A	-3.12279	6.53761e-50	WAS	-1.59913	4.48922e-21	TMEM158	-2.05729	2.07121e-09	CD3D	-1.90669	7.30841e-11
SAMD3	-3.1083	3.60508e-48	DENND1C	-1.59875	2.76929e-21	GFPT2	-2.04728	4.44688e-09	C1QC	-1.9037	1.14103e-10
CD80	-3.07994	5.73511e-45	NCKAP1L	-1.59799	5.43132e-21	CRYAB	-2.04611	3.26657e-06	KRT5	-1.87906	0.00183156
THEMIS	-3.07527	5.54539e-37	TNFSF13B	-1.59761	2.65289e-21	SPON1	-2.04011	2.96377e-08	SERPINA3	-1.86776	5.64566e-05
UBASH3A	-3.05898	7.586e-51	SASH3	-1.59744	5.97345e-22	BIN1	-2.0384	1.03524e-09	CASP1	-1.85968	1.04736e-14
ZBP1	-3.05244	1.03621e-38	STX11	-1.59655	6.60204e-21	MYLK	-2.02411	5.31536e-07	HLA-DPA1	-1.85924	4.83773e-09
FCGR1B	-3.04469	4.56498e-36	ITGAL	-1.59359	6.10247e-22	KLF9	-2.01706	3.53013e-09	FCER1G	-1.85656	6.78723e-10
TBX21	-3.03632	1.74037e-52	MYO1F	-1.5924	4.2821e-21	C1QA	-2.00626	9.31444e-11	IFI27	-1.85229	9.60949e-06
CLEC4E	-3.02338	3.01164e-39	AOAH	-1.5914	5.6119e-21	SFRP2	-1.99776	3.26735e-06	CCL8	-1.84172	2.16338e-08
PDCD1	-3.00644	1.3696e-42	PIK3R5	-1.5896	1.75382e-20	LUM	-1.99316	1.36834e-06	CXCL8	-1.82652	0.00059472
ABCD2	-3.00132	3.7098e-32	SLAMF8	-1.58878	5.19957e-20	DPYSL3	-1.99301	1.54093e-06	ISG20	-1.82389	8.29995e-11
KRTAP9-8	-2.98543	0.0113865	DOCK10	-1.58735	1.71685e-20	DCN	-1.98662	2.16532e-07	HLA-DRA	-1.81843	3.18884e-10
ICOS	-2.98453	1.47585e-47	NLRP3	-1.58528	1.29445e-19	PTGIS	-1.9724	1.29567e-06	GZMA	-1.81371	2.68714e-09
GZMK	-2.97361	1.65206e-39	PDCD1LG2	-1.58202	7.95211e-20	PALLD	-1.97238	4.50681e-08	PTGDS	-1.81186	1.56829e-05
FASLG	-2.96234	1.57678e-37	KIR2DL4	-1.57989	2.68918e-21	SPARCL1	-1.96465	1.71024e-06	EPSTI1	-1.80743	6.50183e-09
SLAMF6	-2.94443	8.53032e-45	CTLA4	-1.57974	7.38255e-20	CASQ2	-1.96407	2.9681e-06	HAVCR2	-1.80238	8.02935e-14
CRTAM	-2.92658	2.07973e-40	JAK3	-1.57764	1.45726e-21	SORBS1	-1.96143	2.11133e-06	GBP5	-1.80205	4.21153e-09
SLFN12L	-2.91333	2.90851e-44	CD226	-1.57613	1.07261e-20	PCP4	-1.95067	0.000446873	MT1X	-1.80103	3.01554e-05
P2RY10	-2.89735	3.05451e-46	FMNL1	-1.57612	6.11842e-21	CYR61	-1.94934	1.19512e-07	CD74	-1.79817	2.14028e-11
CD226	-2.89485	3.4557e-40	IKZF1	-1.57441	4.49999e-21	AEBP1	-1.93713	2.54211e-07	SFRP2	-1.79252	6.87567e-05
CEACAM4	-2.89221	4.90615e-44	PDCD1	-1.57195	7.5991e-21	SRPX	-1.92578	9.56232e-07	CD52	-1.77552	4.04334e-08
MS4A1	-2.88904	2.91853e-19	CD53	-1.56989	1.79364e-20	MT2A	-1.92576	2.83635e-07	CFB	-1.77203	3.84231e-06
SPIB	-2.88865	5.66793e-28	SLAMF1	-1.56984	9.61591e-21	CALD1	-1.92572	6.32045e-06	CD2	-1.77011	1.38549e-09
ZNF683	-2.88805	2.24964e-34	DOK2	-1.56963	4.36998e-20	C1QC	-1.92431	1.59285e-11	CSF1R	-1.76675	4.08891e-10
TNFRSF9	-2.88636	1.04345e-39	HLA-F	-1.5687	2.44332e-21	RARRES3	-1.91873	4.83282e-07	CD48	-1.76557	4.96744e-10
RHOH	-2.86749	1.20178e-43	NLRC3	-1.56741	1.0242e-21	ALOX5AP	-1.91747	8.70298e-10	LAPTM5	-1.76225	1.04274e-10
FPR2	-2.86736	2.9822e-28	ITGAX	-1.56688	1.81317e-19	FILIP1L	-1.91505	7.21508e-09	MS4A6A	-1.74221	9.89719e-11
IRF4	-2.86272	1.17429e-39	CD38	-1.56654	5.29997e-21	FGL2	-1.90213	7.03792e-14	LY96	-1.71648	1.32435e-11
FLT3	-2.84013	2.34891e-34	CD247	-1.56607	1.60621e-20	TAGLN	-1.90069	5.57265e-07	APOE	-1.71451	8.62186e-07
EOMES	-2.83536	2.84407e-31	RASAL3	-1.56592	2.28085e-21	VIM	-1.88587	1.51122e-09	NKG7	-1.7107	2.83047e-10
CASP5	-2.82932	8.58549e-35	IL21R	-1.56586	1.10942e-20	SPEG	-1.87313	2.39796e-06	TGFBI	-1.7086	5.15616e-07
GBP5	-2.82849	3.89345e-47	EVI2B	-1.56289	1.47024e-20	THBS1	-1.86822	2.07577e-07	BST2	-1.70338	1.01796e-07
CCR2	-2.8231	4.1431e-36	CD48	-1.56043	6.77998e-21	CD14	-1.8592	1.06105e-10	IRF8	-1.69308	4.00222e-10
GPR171	-2.82217	1.47877e-42	CD4	-1.55938	1.48379e-20	C1S	-1.85321	6.43292e-10	CD14	-1.69265	2.56502e-10
TNFRSF13B	-2.81731	1.06364e-23	CCL4	-1.55901	4.8364e-20	MS4A6A	-1.85283	1.28583e-15	IFITM3	-1.68687	9.59075e-10
TMEM150B	-2.80712	6.24224e-40	NKG7	-1.55852	8.09864e-21	RBPMS2	-1.85127	6.75347e-06	STAT1	-1.68668	1.36774e-10
KIR2DL4	-2.80408	2.18828e-29	HAVCR2	-1.55764	8.99721e-20	CPED1	-1.84987	7.99764e-09	CHST15	-1.68429	6.15284e-09
MEFV	-2.80405	2.79618e-42	ZBP1	-1.55552	6.02034e-21	CCL8	-1.84694	2.09078e-08	SLC7A7	-1.68411	7.65516e-11
GRAP2	-2.77869	1.02824e-46	CD28	-1.55236	4.2336e-20	ADAMTS4	-1.84429	4.14749e-08	TYMP	-1.68099	1.30724e-13
NCF1	-2.7627	9.59411e-48	LILRB1	-1.54983	7.19412e-21	C2orf40	-1.83994	5.56938e-06	FGL2	-1.67625	4.24631e-11
BLK	-2.75755	3.44127e-20	CD86	-1.54837	8.54103e-20	TGM2	-1.83836	2.45781e-09	TMEM45A	-1.66741	5.98232e-05
CR1	-2.75654	1.89386e-23	CYTH4	-1.54834	2.63107e-20	COL6A3	-1.82899	4.09767e-08	CCL4L1	-1.66178	1.03828e-08
C11orf21	-2.74147	3.30673e-42	PPP1R16B	-1.54824	1.38396e-20	PGM5	-1.82838	0.000183507	CD163	-1.65698	3.33513e-09
TLR10	-2.73357	8.73645e-30	ARHGAP25	-1.54668	1.96851e-21	ANTXR2	-1.82243	1.09263e-08	MT1G	-1.64977	1.03802e-05
WDFY4	-2.72599	4.74889e-41	SPI1	-1.54629	1.10882e-19	CPXM2	-1.81988	1.92543e-07	C1orf162	-1.63864	2.45014e-10
CD38	-2.72448	7.17221e-37	HCST	-1.54593	2.89081e-20	SLC2A3	-1.81972	2.98588e-07	TNFSF13B	-1.63159	1.06712e-11
FCRL2	-2.71302	2.50066e-18	TBX21	-1.54593	8.40078e-21	ITGA5	-1.81709	5.36337e-07	MMP1	-1.63149	0.000361484
TFEC	-2.71138	1.08661e-32	WDFY4	-1.54589	5.24289e-20	C1QB	-1.81677	3.76622e-09	HLA-DMB	-1.6288	2.98162e-09
CLEC4D	-2.71097	5.32092e-32	TNFRSF9	-1.5451	7.46351e-20	EMP3	-1.81159	8.34868e-10	IRX3	-1.62429	0.00138761
TENM2	-2.71087	1.08896e-13	ZC3H12D	-1.54476	7.39017e-20	PLEK	-1.7877	2.70388e-13	RGS2	-1.6204	9.16283e-09
GPR174	-2.70602	1.87527e-33	CARD16	-1.54458	4.18468e-20	ITGB2	-1.78684	5.76863e-10	AHNAK2	-1.61883	0.000173471
LAX1	-2.70513	4.25286e-36	IRF8	-1.54339	3.37668e-20	COL16A1	-1.78005	8.87521e-07	CTSK	-1.61479	8.20151e-06
KCNA3	-2.68415	3.3179e-36	WIPF1	-1.54251	2.43128e-19	IL6	-1.77279	7.88579e-09	IL7R	-1.61407	1.73908e-09
PDCD1LG2	-2.68196	2.08009e-40	ACAP1	-1.5415	1.21086e-20	MSRB3	-1.75969	2.25899e-07	PLAU	-1.59627	2.39609e-06
LILRA6	-2.67941	2.15172e-35	TIGIT	-1.54059	5.73707e-20	ATP1A2	-1.75794	6.82026e-06	MMP12	-1.59554	0.000703208
TCL1A	-2.67295	1.84511e-19	CD74	-1.53945	3.35354e-20	ACTA2	-1.75628	2.52416e-06	MSN	-1.58286	7.06748e-10
CD300E	-2.67084	2.61564e-27	CORO1A	-1.53601	7.64681e-21	PMP22	-1.75077	6.02313e-09	AIF1	-1.57771	1.7386e-10
CXCR3	-2.65969	5.3572e-49	PDE4B	-1.53576	2.82337e-18	ABI3BP	-1.7503	1.93216e-10	HLA-F	-1.56602	7.34963e-12
IL18RAP	-2.65059	2.54494e-43	TRAF3IP3	-1.53461	1.53834e-20	SMOC2	-1.74528	1.89058e-05	WAS	-1.55938	2.60184e-10
GLT1D1	-2.64415	1.22402e-29	ITGB2	-1.53397	2.68343e-19	GAS6	-1.7443	7.6947e-09	SERPING1	-1.55767	7.28253e-11
LRRC15	-2.63837	2.57405e-17	NFAM1	-1.53355	2.74047e-19	SLA	-1.73921	7.31248e-15	CD247	-1.55286	1.93057e-09
CLECL1	-2.61805	3.12103e-37	CXCR3	-1.53189	4.13098e-20	AIF1	-1.73794	1.10423e-13	TOX2	-1.54541	8.43917e-06
LTA	-2.61349	1.39581e-43	THEMIS2	-1.52977	3.5375e-19	FOS	-1.73579	9.93591e-05	IFI44	-1.54306	7.29613e-07
SP140	-2.61334	2.33108e-41	IL2RA	-1.52787	2.36839e-19	GLIPR2	-1.73429	1.38984e-10	IFITM2	-1.53796	2.86814e-10
TIGIT	-2.59953	9.78193e-37	CXCR6	-1.52718	5.97101e-19	TGFB3	-1.73313	3.59944e-07	LCP1	-1.52849	1.13519e-09
ZBED2	-2.59743	1.00947e-21	IL15RA	-1.526	2.34968e-19	CD74	-1.7302	2.24922e-11	GZMK	-1.51852	1.0689e-06
LILRA1	-2.5959	3.02763e-37	CD80	-1.52556	3.67252e-19	PLAC9	-1.72947	1.55058e-05	IFI16	-1.51785	1.69248e-07
IDO1	-2.59206	1.08412e-31	GPR171	-1.52555	4.7065e-19	LMOD1	-1.72485	1.41352e-06	HSPA1A	-1.51617	0.000355461
LILRB5	-2.59068	3.35262e-34	IL2RG	-1.52497	1.72495e-20	HDC	-1.71968	2.04054e-08	SERPINE2	-1.51558	0.000155517
KIAA1755	-2.58609	1.20801e-18	CCR5	-1.52338	1.69155e-19	EGR1	-1.71206	2.11039e-06	DOCK2	-1.50803	7.16014e-10
SIGLEC12	-2.58227	2.45144e-25	CST7	-1.52323	3.25326e-19	GPR183	-1.70876	5.79706e-13	CCL2	-1.50612	1.09942e-06
IL12RB1	-2.58034	1.90608e-50	LILRB4	-1.522	3.09847e-19	CAV1	-1.70239	9.89707e-09	CYTH4	-1.503	3.97385e-09
CD70	-2.57922	1.02357e-29	SLAMF6	-1.52114	6.46566e-20	COX7A1	-1.70194	1.18454e-06	IFI30	-1.49302	1.9229e-10
CTLA4	-2.57689	1.24521e-41	ITK	-1.52053	1.62841e-19	TGFBI	-1.70172	3.4614e-08	EXOG	-1.48898	8.28407e-06
LILRA4	-2.57385	5.385e-31	SP140	-1.5191	7.43423e-20	FAM107A	-1.70103	9.43444e-08	IL32	-1.48564	1.12352e-10
SIGLEC7	-2.57313	3.90079e-34	BTK	-1.51834	1.15541e-19	DACT3	-1.68026	3.46726e-06	GBP1	-1.45872	5.77124e-08
CD84	-2.57009	1.05079e-36	TNFRSF1B	-1.51718	2.11041e-18	FAM129A	-1.67661	3.03846e-06	PIM2	-1.45754	7.60874e-09
LILRB4	-2.56814	1.80647e-39	BIN2	-1.51539	7.08285e-19	DOCK2	-1.67524	3.55672e-15	CTHRC1	-1.45439	0.000118268
STAP1	-2.5652	7.0561e-34	HLA-DPB1	-1.51467	1.89413e-19	SERPINA3	-1.66131	0.000495494	HLA-B	-1.45109	2.05921e-08
SLA2	-2.56339	3.31146e-50	SH2D2A	-1.51375	1.08916e-18	MYL9	-1.65384	3.81119e-05	ALDH1A1	-1.42303	3.97134e-06
CXCL11	-2.55916	1.40348e-28	LAIR1	-1.5123	9.07766e-19	IGFBP5	-1.65285	0.000503826	GPR183	-1.4197	4.86052e-08
P2RY13	-2.55672	1.22009e-41	SIGLEC10	-1.50989	1.12656e-18	TPM1	-1.64259	1.00253e-05	CYBB	-1.41895	6.56895e-10
TNFRSF17	-2.55494	3.88518e-23	ICOS	-1.5094	1.19452e-18	HLA-DMB	-1.64154	3.28048e-12	AEBP1	-1.4119	2.49814e-05
GPR25	-2.54283	1.10369e-31	SRGN	-1.50795	5.69765e-18	ACKR1	-1.63928	3.41702e-06	TAP1	-1.40831	8.2906e-09
IL22RA2	-2.54208	2.25185e-19	PSTPIP1	-1.50615	5.88048e-19	TMOD1	-1.63725	1.42302e-07	PRRX1	-1.40798	8.00403e-06
ZC3H12D	-2.53865	4.20533e-40	SLFN12L	-1.50571	8.40581e-20	MT1A	-1.63488	3.95739e-06	HERC5	-1.40777	4.36068e-06
PTCRA	-2.53601	2.25e-39	ZNF831	-1.5048	3.40512e-19	ZEB2	-1.63382	1.62591e-09	SIGLEC10	-1.39931	9.71926e-09
SNX20	-2.53432	2.33837e-47	TLR8	-1.50409	2.54033e-18	COL6A2	-1.63104	5.99793e-07	COL6A3	-1.39678	3.74279e-05
CCL23	-2.53084	5.15294e-33	CD84	-1.50376	9.30331e-19	PTGDS	-1.62855	1.42592e-07	LTB	-1.39575	1.26653e-08
SCIMP	-2.52757	4.19601e-46	FERMT3	-1.50324	3.87479e-19	CYBRD1	-1.61892	4.49895e-07	KLRB1	-1.38506	2.03321e-06
SIRPB1	-2.52714	1.38797e-22	AIF1	-1.50251	6.23586e-19	FOXF1	-1.61823	4.06516e-07	SIRPA	-1.38415	7.79605e-11
CCR4	-2.51452	1.56104e-29	CD3E	-1.50229	9.79504e-20	PODN	-1.61651	1.32367e-06	SLC2A3	-1.383	4.80542e-06
FCRL6	-2.51313	4.74994e-29	TRIM22	-1.50057	3.33103e-18	ATF3	-1.61241	0.000115459	IL2RB	-1.38286	3.77855e-09
TNFSF8	-2.51253	3.38464e-31	SELPLG	-1.50054	1.53432e-19	HCST	-1.60404	2.26396e-11	HCST	-1.37737	1.6947e-09
MUC16	-2.51051	4.52751e-08	C1QA	-1.49995	6.71422e-19	FERMT2	-1.60066	1.80884e-06	IFIH1	-1.37562	9.50229e-11
CD3G	-2.49919	4.84768e-49	TRAF1	-1.49825	3.79383e-19	ADAMTS1	-1.59971	2.99711e-06	GIMAP4	-1.37547	2.15145e-09
IDO2	-2.49855	3.00021e-27	PIK3CG	-1.49778	8.45424e-20	NEXN	-1.59835	1.17995e-07	SAMD9L	-1.37502	6.39314e-09
CD40LG	-2.48947	2.67614e-32	MEFV	-1.4975	6.00132e-18	EMILIN1	-1.59826	1.79682e-08	MXRA5	-1.36963	7.1116e-05
GREM1	-2.48402	8.1078e-13	CYBB	-1.49577	3.73836e-19	TNC	-1.59468	1.34411e-06	OLR1	-1.36436	2.06492e-05
GPR65	-2.48207	3.23232e-46	FGL2	-1.49509	5.07453e-18	MYOM1	-1.58717	0.000258568	AIM2	-1.36039	5.31997e-07
BFSP2	-2.47757	5.24064e-25	CD5	-1.49486	1.38262e-18	PDK4	-1.58526	0.000106827	CD7	-1.35982	3.84745e-09
UBD	-2.47209	2.51739e-28	UBASH3A	-1.49477	1.78821e-19	COL6A1	-1.58305	2.31735e-05	FCN1	-1.35931	9.15701e-06
MARCO	-2.47099	5.99813e-23	IRF1	-1.49325	2.62187e-19	PHLDA1	-1.57875	1.05599e-05	WARS	-1.34904	3.5077e-07
TNFSF14	-2.46738	1.83123e-31	TLR6	-1.49237	2.61477e-18	CX3CL1	-1.57437	2.69951e-08	CCL20	-1.34882	0.000780407
LILRA2	-2.46212	1.14357e-35	CD2	-1.49026	5.81183e-19	FLNA	-1.57396	1.4522e-06	AQP9	-1.34757	5.34723e-05
NCR3	-2.46102	1.70477e-36	HCK	-1.49005	1.43375e-18	SMTN	-1.56968	8.2652e-06	MYC	-1.33281	4.57923e-05
CD28	-2.45799	1.29106e-37	CXorf21	-1.48761	1.18627e-18	FCER1G	-1.56765	1.32144e-10	RBP1	-1.33068	7.79083e-05
AOAH	-2.4562	2.18529e-42	PSMB9	-1.48746	3.80002e-19	CCL19	-1.56261	4.47248e-08	PRNP	-1.3302	3.76075e-06
CXCL13	-2.4514	5.93148e-26	TNFRSF18	-1.48684	2.94822e-18	LCP2	-1.55891	2.28707e-13	LPXN	-1.32985	4.2563e-08
GZMH	-2.44919	7.37706e-39	CD37	-1.48482	4.7341e-19	CXCL8	-1.55358	0.000354164	TNFAIP6	-1.32627	4.87546e-05
C5AR2	-2.44568	1.01618e-31	MPEG1	-1.48475	1.1259e-18	CSF1R	-1.54771	2.61017e-08	EVI2B	-1.32067	9.55589e-08
VNN2	-2.43514	6.84931e-32	TYROBP	-1.48468	3.22967e-18	BOC	-1.54249	4.5044e-08	IFI6	-1.31899	4.92667e-05
CXorf65	-2.43204	1.37505e-38	PARVG	-1.48449	1.5369e-18	JAM3	-1.54001	1.03392e-05	EGR2	-1.31632	7.65947e-06
TTC24	-2.43204	1.54088e-23	NCF1	-1.48359	8.3626e-19	ZFP36	-1.53931	6.23706e-07	IRF1	-1.31585	3.56395e-09
IL2RA	-2.43011	2.29941e-37	C1QB	-1.4834	1.33316e-18	LY96	-1.53796	2.48665e-10	POSTN	-1.31126	0.00125128
ADAMDEC1	-2.42994	8.92699e-25	ABI3	-1.48252	2.28402e-19	GYPC	-1.53431	2.23241e-08	CPVL	-1.30996	5.39712e-08
IL12RB2	-2.42201	4.7125e-20	CIITA	-1.48249	1.71419e-18	RASL12	-1.5342	1.41632e-05	IL6	-1.30301	9.8578e-05
CD33	-2.42138	4.42595e-40	HLA-DRA	-1.48123	9.41153e-19	C1orf162	-1.53222	2.51273e-11	CCL3	-1.30297	0.00013885
RSPO3	-2.41995	2.20191e-16	TNIP3	-1.48063	1.49967e-18	AXL	-1.52876	8.65134e-09	CXCL2	-1.29619	0.000132222
SIT1	-2.4072	1.0523e-36	ITGA4	-1.47945	1.51564e-18	STAB1	-1.5235	4.04701e-08	CXCL1	-1.29106	0.00027988
LILRA5	-2.40534	9.78969e-33	IL3RA	-1.47873	1.68517e-18	IER3	-1.52323	1.53353e-07	SAMD9	-1.29043	4.03746e-06
KLRC1	-2.40445	3.41236e-23	MAP4K1	-1.47736	3.16152e-19	C7	-1.51275	0.000156403	SERPINA1	-1.28904	9.5361e-07
RGS18	-2.40288	3.82176e-38	ZAP70	-1.47661	1.74236e-19	EPDR1	-1.51137	6.01263e-06	HCLS1	-1.28904	4.79582e-05
GPR141	-2.40096	4.85493e-28	CD6	-1.47457	1.95253e-19	RARRES2	-1.50951	2.2111e-07	CAMK1G	-1.2879	5.3498e-05
CLNK	-2.3996	1.04837e-28	SNX20	-1.47419	1.7137e-18	MMP7	-1.5076	0.00230503	CCL19	-1.28237	0.000267685
PTGDR	-2.39707	2.00245e-27	PYHIN1	-1.47248	4.10542e-18	CDH11	-1.50395	1.34195e-06	XAF1	-1.2793	3.22317e-06
VNN1	-2.39332	3.44394e-24	SPN	-1.47195	4.30468e-18	CRISPLD2	-1.50322	6.95878e-08	TNFSF10	-1.27839	4.84991e-05
PTPN22	-2.39315	4.99156e-39	HLA-DMB	-1.47134	9.144e-19	MAMDC2	-1.50203	1.07109e-05	OLFM4	-1.27813	0.0010863
CCDC141	-2.39009	5.08153e-24	NCR1	-1.47002	5.62162e-19	LGALS1	-1.49486	9.75005e-07	SNAI2	-1.27755	1.1756e-05
CSF3	-2.38812	3.16192e-15	CCR4	-1.4691	9.24695e-18	ANGPTL2	-1.49401	4.01485e-07	FPR3	-1.27619	1.14772e-09
CD180	-2.3845	5.77134e-34	IRF4	-1.46908	4.50279e-19	CSRP1	-1.49165	6.78663e-07	GZMH	-1.26902	5.65708e-07
LILRB2	-2.38298	1.92909e-38	CXCL9	-1.46806	3.77667e-18	MYADM	-1.47933	9.40266e-09	FGD2	-1.26875	2.93887e-07
CXorf21	-2.38071	5.08988e-38	SIGLEC1	-1.46773	3.75132e-18	LMCD1	-1.47892	4.3563e-06	IFIT2	-1.26691	4.81987e-06
DOCK2	-2.3727	1.41928e-38	HLA-DPA1	-1.46759	3.56721e-18	EGR2	-1.4688	4.3372e-08	COL6A1	-1.26555	0.00050869
RTP5	-2.372	3.05113e-20	CD3D	-1.46755	3.94672e-19	PTGS2	-1.46788	0.000108576	HCK	-1.25985	2.5923e-08
CLEC10A	-2.37095	1.37872e-32	MNDA	-1.46744	1.22328e-17	TNFAIP3	-1.46691	4.85835e-08	ARHGAP9	-1.25523	8.07947e-10
NUGGC	-2.37031	2.49254e-25	HAPLN3	-1.46693	1.96718e-17	DUSP5	-1.46422	5.32545e-05	SRPX	-1.25208	0.000997911
GNLY	-2.36579	3.6822e-40	GPR183	-1.46666	5.44018e-17	CNRIP1	-1.46364	6.55644e-08	RASAL3	-1.25015	6.45143e-07
SIRPG	-2.36214	5.82529e-37	IL7R	-1.46564	4.97587e-18	FXYD6	-1.45403	7.60705e-05	SERPINF1	-1.24153	3.90569e-06
TNFRSF8	-2.36202	3.47449e-29	GNLY	-1.46561	5.31082e-19	PKDCC	-1.45166	5.77139e-07	ADAM19	-1.23956	8.06857e-05
GIMAP5	-2.35928	1.09294e-34	CASS4	-1.46516	1.16402e-17	LIMS2	-1.45059	6.57467e-06	HLA-DQB1	-1.23933	2.58075e-05
CD209	-2.35868	1.88205e-31	GAB3	-1.46445	1.24222e-17	TSHZ3	-1.4486	2.75035e-07	STAT4	-1.23856	6.94476e-10
CEACAM21	-2.35785	2.24321e-37	HLA-B	-1.46319	1.49861e-18	PLA2G4C	-1.44831	1.81211e-08	VIM	-1.23581	7.7437e-06
ANKRD29	-2.35618	3.54852e-19	CSF2RB	-1.4623	2.59512e-18	NFIX	-1.44819	8.76167e-06	SGK1	-1.23554	1.28449e-06
CD300C	-2.35547	8.32973e-35	IQGAP2	-1.46094	1.35191e-17	ZCCHC24	-1.44705	1.36944e-06	CCL13	-1.23452	0.000118577
SIGLEC8	-2.355	2.14207e-21	SAMHD1	-1.45989	5.70364e-18	F13A1	-1.44614	5.63445e-07	GLIPR1	-1.22896	5.25383e-07
FCGR1A	-2.3516	5.04724e-36	DOK3	-1.45859	1.4101e-18	SERPING1	-1.44388	9.33505e-08	SPP1	-1.22871	0.00561687
APCDD1L	-2.35127	2.9608e-15	SPOCK2	-1.45853	2.03384e-18	COL1A2	-1.44291	4.60657e-05	GPR68	-1.22726	1.2632e-06
HMGA2	-2.34862	4.35828e-08	CXCL13	-1.45816	6.59203e-18	ZBTB16	-1.44286	5.3707e-05	ANXA1	-1.22333	0.000199164
CCR5	-2.34621	4.65384e-45	LAX1	-1.45799	1.4099e-18	RASD1	-1.44279	4.67611e-05	ITGA5	-1.21736	1.12078e-05
TSPAN32	-2.34396	2.01609e-37	BTN3A3	-1.45701	2.42366e-18	MMP9	-1.43994	5.52833e-05	NLRP2	-1.21708	0.00229545
TENM3	-2.33794	9.61804e-12	CD3G	-1.45675	3.64234e-19	MS4A7	-1.43772	1.98029e-08	TBC1D10C	-1.21667	6.90718e-08
P2RY12	-2.33522	8.82062e-21	PATL2	-1.45659	1.79479e-18	KLHL5	-1.43595	7.95966e-10	IGSF6	-1.2134	5.80663e-10
DTHD1	-2.32869	3.04655e-19	P2RY10	-1.45574	1.22782e-17	ADAMTS8	-1.43404	1.6759e-06	GREM1	-1.21276	0.000198149
TESPA1	-2.32636	1.47789e-29	GRAP2	-1.4547	3.88176e-18	A2M	-1.4335	2.79064e-06	CCND2	-1.20915	4.27708e-07
ICAM3	-2.32588	3.99269e-38	RNASE6	-1.4538	1.34129e-17	LILRB3	-1.43338	2.78612e-08	SULF1	-1.20008	0.00293416
NLRP3	-2.32568	3.62106e-36	ARHGAP15	-1.45331	1.97941e-18	TWIST1	-1.42855	1.30332e-08	SLCO2B1	-1.19919	4.50082e-08
CHRDL2	-2.31475	1.01957e-12	CD8A	-1.45294	1.34492e-17	TPSB2	-1.42721	4.13117e-08	HLA-G	-1.19913	3.60781e-08
ALPK2	-2.31232	1.29053e-15	EVI2A	-1.45222	2.90216e-17	CTSG	-1.42174	5.86749e-06	CPA3	-1.19752	9.10599e-05
ADIPOQ	-2.31002	6.10817e-05	TBC1D10C	-1.45195	6.77835e-19	CXCL12	-1.42096	1.63056e-07	IGFBP6	-1.1934	0.000311165
CLEC9A	-2.30932	4.49308e-26	SIRPG	-1.44624	3.97555e-18	SCRG1	-1.41812	7.695e-06	GPX8	-1.192	7.61334e-05
ZNF80	-2.30853	3.27926e-25	GZMM	-1.44607	8.21859e-18	SERPINE1	-1.41301	5.69769e-05	IRAK3	-1.19131	1.31475e-07
SPN	-2.30698	3.57852e-45	IDO1	-1.44528	2.81061e-18	WIPF1	-1.41032	1.91637e-07	TRIM22	-1.18477	4.92639e-07
FCER2	-2.30598	1.28796e-15	LY9	-1.44519	4.49653e-18	HLA-DRB1	-1.40784	0.000331092	SPOCK2	-1.18242	1.67483e-05
HK3	-2.30149	1.14712e-38	IGFLR1	-1.44496	9.95612e-18	RHOB	-1.40558	3.21774e-07	SLC15A3	-1.18161	1.01954e-07
L1CAM	-2.29791	1.11237e-14	FCER1G	-1.44429	1.49469e-17	CXCL2	-1.40548	3.25697e-07	LAG3	-1.17968	2.06222e-06
GPR55	-2.2967	4.18973e-27	PIK3R6	-1.44406	6.35321e-17	CHRDL2	-1.40492	9.72786e-08	ADAMDEC1	-1.17548	0.000128643
P2RX1	-2.29607	4.38058e-21	PIK3CD	-1.44345	2.33328e-18	KLF2	-1.39743	4.41383e-07	NXN	-1.17541	4.65369e-06
CLEC4G	-2.29337	1.31979e-19	CD52	-1.44344	3.35688e-18	DDR2	-1.39704	3.38724e-08	RAB31	-1.17519	1.91571e-07
DPT	-2.292	2.08705e-14	ARRDC5	-1.44152	3.50893e-17	S100A4	-1.39584	0.00165338	PLA2G7	-1.17229	1.63079e-06
CD19	-2.29176	3.64584e-19	KCNA3	-1.44019	9.94754e-19	CCL13	-1.39096	3.75946e-07	PAPPA	-1.16789	3.098e-05
VENTX	-2.29173	5.7323e-25	ISG20	-1.43899	2.82831e-18	AP1S2	-1.38696	5.45332e-08	DCN	-1.16775	0.00044779
CD22	-2.28859	4.13474e-24	LILRA5	-1.43893	1.94656e-16	PRICKLE2	-1.38538	1.65696e-06	CXCL13	-1.16438	6.68597e-05
IKZF1	-2.28665	1.01652e-36	C1QC	-1.43737	1.47506e-17	PARM1	-1.38232	0.000142085	DSE	-1.16379	2.82548e-05
SAA2	-2.27953	1.92536e-15	CD27	-1.43569	1.44603e-18	KANK2	-1.38073	1.15076e-06	CLEC4A	-1.16246	1.41836e-06
CCL19	-2.27863	2.74885e-22	NLRC4	-1.4355	7.36907e-17	TPM2	-1.37866	0.000162601	C1S	-1.16105	9.11379e-08
CXCL9	-2.27738	9.78108e-33	TMC8	-1.43491	2.77529e-18	HAVCR2	-1.37741	2.64489e-09	TNFAIP3	-1.15915	7.88449e-06
ART3	-2.27424	6.3954e-19	GZMA	-1.43447	4.7443e-18	OLFML3	-1.37696	9.95362e-09	PHLDA1	-1.15247	0.000958747
DNAJC5B	-2.27243	1.73391e-19	TNFSF8	-1.43276	2.56666e-17	CYTH4	-1.37178	6.08737e-11	AXL	-1.15145	1.27648e-06
KIF19	-2.26835	1.4076e-24	SH2D1A	-1.43276	7.10393e-18	MAP1B	-1.36767	1.23884e-06	CD53	-1.14995	1.1578e-08
CCL8	-2.26625	2.03202e-32	GPR174	-1.43236	3.39291e-18	CACNA1H	-1.36592	3.42273e-05	EFEMP1	-1.14474	6.93029e-05
CCL7	-2.26547	7.80556e-21	LST1	-1.43048	2.79977e-17	IGFBP6	-1.36144	0.000156503	CD6	-1.14086	2.16211e-06
IL10	-2.26044	3.38827e-24	LAMP3	-1.43038	8.30453e-18	SBSPON	-1.35906	0.00368489	COL5A2	-1.14044	0.000588871
LILRB1	-2.25717	3.04e-45	SFMBT2	-1.42949	3.99429e-17	DACT1	-1.35805	1.80677e-07	PTGS2	-1.13976	0.00350619
CADM3	-2.25693	7.46462e-13	SCIMP	-1.42914	1.88331e-17	IL7R	-1.35368	1.94698e-08	CRISPLD2	-1.13897	3.22042e-05
ACTC1	-2.25558	5.60271e-09	LAP3	-1.42909	5.90892e-18	ACTN1	-1.35194	1.48084e-07	STX11	-1.1378	7.35274e-08
PTPN7	-2.24843	3.05285e-49	MS4A6A	-1.42812	2.81494e-17	TGFB1I1	-1.35149	6.08214e-06	RARRES2	-1.13772	0.000910935
SIGLEC1	-2.24575	1.41085e-40	SAMD9L	-1.42788	2.9324e-17	ARHGAP9	-1.35102	3.58236e-11	SPON1	-1.13736	0.00125412
FNDC1	-2.24334	5.54507e-13	CTSS	-1.42618	2.29136e-17	WAS	-1.35092	3.78476e-13	S100A12	-1.13651	0.00113675
CCR8	-2.23744	3.35274e-25	BIRC3	-1.42563	4.02977e-17	CD163	-1.34897	2.09289e-07	DPYD	-1.12921	4.54959e-07
MYO1G	-2.23733	8.70942e-55	LAT2	-1.42264	2.8836e-17	CD209	-1.34869	2.30044e-09	ISG15	-1.12877	9.02241e-05
CNR2	-2.23434	1.08136e-16	CXorf65	-1.42168	2.7483e-17	IFITM2	-1.34481	4.82426e-07	IER3	-1.12867	0.000574816
CD300LF	-2.2309	5.91326e-37	SLC7A7	-1.42028	1.43248e-16	ADAM19	-1.34273	1.61731e-07	CD44	-1.1273	2.16344e-05
CD8B	-2.22723	1.30337e-25	CCL5	-1.42011	4.72647e-17	SGCA	-1.3414	3.42539e-06	THBS2	-1.12697	0.00386853
NTRK1	-2.22672	3.15023e-21	EMILIN2	-1.41991	2.8859e-17	TUBB6	-1.34026	1.12843e-05	IFNG	-1.12575	5.47069e-06
ARRDC5	-2.22604	3.27186e-28	TNFRSF4	-1.41948	1.40189e-16	IFITM3	-1.3384	1.36341e-06	CDA	-1.12453	2.68475e-06
HS3ST3B1	-2.22523	6.31285e-24	CMKLR1	-1.41904	9.26945e-17	BNC2	-1.33529	7.18188e-09	PDGFC	-1.12411	3.00898e-06
MFAP5	-2.22411	4.9327e-12	IL10	-1.41888	5.71113e-16	ATP8B4	-1.32628	1.7835e-07	HLA-DOA	-1.12313	0.000113015
NCR1	-2.22318	1.8285e-27	PARP15	-1.41842	4.8991e-17	WFDC1	-1.31828	3.41248e-05	F3	-1.11939	0.000608467
MZB1	-2.22296	1.30967e-25	GPRIN3	-1.41745	2.12397e-16	ACOX2	-1.31744	1.96179e-05	TMEM158	-1.11502	0.00262672
GZMB	-2.21928	8.37782e-40	CELF2	-1.41649	7.21562e-16	CD48	-1.31728	2.75517e-14	TPSAB1	-1.10935	0.000122666
IL31RA	-2.21195	2.67334e-14	KCNAB2	-1.41303	6.38436e-17	RASAL3	-1.31712	5.93265e-08	C1R	-1.10746	4.6145e-06
SIGLEC9	-2.20243	2.65304e-34	C1orf162	-1.41277	1.83347e-16	GEM	-1.31561	3.33503e-08	C1QA	-1.10504	5.0918e-08
IL27	-2.2014	5.94342e-32	VAV1	-1.41219	1.25191e-17	DPYSL2	-1.31208	4.99344e-07	CXCL6	-1.10297	0.00535864
CEACAM3	-2.19387	1.02743e-22	C3AR1	-1.41214	3.84224e-16	MPP1	-1.30967	3.05289e-09	TMEM176A	-1.09961	2.75624e-06
CD300LB	-2.18608	1.32094e-25	THEMIS	-1.41105	1.73871e-17	MAOB	-1.30915	1.08754e-06	ITGAM	-1.09928	8.5213e-07
IL12B	-2.18476	3.20998e-21	GBP1	-1.41082	3.53351e-17	PRKCB	-1.29908	3.1716e-11	COL5A1	-1.09844	0.00166286
PRKCQ	-2.17029	3.27688e-18	TFEC	-1.40846	1.32557e-16	IRF8	-1.29872	2.80273e-11	ALDH2	-1.09823	3.34896e-05
FPR1	-2.16476	2.93284e-27	PLCB2	-1.408	1.60892e-16	CFD	-1.29498	0.000618139	FAP	-1.0948	0.00042256
SFRP4	-2.16446	1.7192e-11	TLR1	-1.40772	5.26842e-17	GAS1	-1.29421	3.03676e-05	SULF2	-1.09472	6.37046e-05
IL6	-2.16156	9.8442e-18	RASGRP1	-1.40734	1.39182e-17	AQP1	-1.28816	6.81348e-06	DHRS9	-1.09466	0.000672637
PNOC	-2.15465	2.40876e-15	BCL2A1	-1.40673	1.71234e-15	DOCK11	-1.28785	8.5098e-08	MFAP4	-1.09412	0.00578037
CMKLR1	-2.14988	4.31828e-42	CCR8	-1.40624	1.69727e-16	DIXDC1	-1.28777	1.02092e-06	CD8A	-1.09306	3.6343e-07
TTC16	-2.14552	9.40354e-24	LCK	-1.4058	3.87018e-18	SERPINF1	-1.28586	1.30287e-05	RRAS	-1.09189	9.83283e-08
BTK	-2.1337	2.03347e-42	GIMAP4	-1.40384	1.78407e-17	TMEM119	-1.28476	4.69895e-06	RSAD2	-1.09176	0.000223416
IRF8	-2.13224	7.80537e-35	FUT7	-1.40335	3.26233e-17	SULF1	-1.28408	6.18353e-05	PDPN	-1.09149	0.000620694
CCL18	-2.12575	2.12709e-21	ZMYND15	-1.40233	3.41961e-16	RAB31	-1.27885	6.70226e-08	HLA-DPB1	-1.09051	1.69629e-06
CR1L	-2.12227	1.60558e-20	ICAM1	-1.40189	4.49174e-16	FPR1	-1.27831	1.07007e-08	HLA-A	-1.08432	5.55076e-09
CD8A	-2.11479	5.36855e-39	TIFAB	-1.40185	3.62533e-17	RNASE6	-1.27657	1.40203e-13	VCAN	-1.08347	0.000978918
IGLL5	-2.11411	5.56287e-20	KLRK1	-1.40158	5.19513e-17	SSC5D	-1.27641	5.42946e-05	LUM	-1.08293	0.00188378
TREML2	-2.11291	8.3151e-19	CLEC4A	-1.39618	1.70792e-16	LY86	-1.27455	4.66157e-13	PLXDC2	-1.07995	1.77437e-06
CHIT1	-2.11213	7.9229e-14	RASSF4	-1.39614	1.28797e-16	RAB3IL1	-1.2741	1.17968e-09	LY86	-1.07974	1.5596e-07
SIGLEC11	-2.10968	4.46831e-21	IFI30	-1.39593	1.41394e-16	FNBP1	-1.27385	2.26167e-07	CD38	-1.07923	6.1937e-07
LAIR2	-2.10912	8.21316e-25	SLAMF7	-1.39531	1.70201e-17	DKK1	-1.27293	0.000713205	CTGF	-1.07809	0.000388449
GPR82	-2.10833	2.97359e-27	LYZ	-1.39479	3.10518e-16	MT1M	-1.27226	6.05749e-06	RAB3IL1	-1.07651	4.12689e-06
C4B	-2.10598	2.54889e-18	HRH2	-1.39365	2.54688e-16	GNG11	-1.27158	6.43745e-06	CORO1A	-1.07523	2.02941e-06
KLHL6	-2.10486	5.74792e-36	GIMAP7	-1.39355	4.80701e-17	RCAN1	-1.26992	6.11619e-07	RNASE6	-1.07066	1.08624e-07
SUCNR1	-2.10311	1.64096e-16	FLI1	-1.39337	5.98086e-17	CFB	-1.26644	0.00101864	TBXAS1	-1.0698	1.86056e-07
SIGLEC10	-2.10155	1.04463e-43	LAG3	-1.39057	8.2097e-17	TIMP2	-1.26638	1.45251e-05	TUBB6	-1.06929	3.94977e-05
RASGRP4	-2.09981	9.00377e-35	CLEC10A	-1.39034	6.59519e-16	APCDD1L	-1.26504	2.85941e-05	IFIT3	-1.0692	4.74398e-06
ACTBL2	-2.09975	9.6282e-11	KLHL6	-1.39008	8.53514e-17	PPP1R14A	-1.2647	0.00013664	LY6E	-1.06804	0.00227183
CLEC17A	-2.0996	2.51504e-16	ATP8B4	-1.39001	1.20252e-15	SYNPO2	-1.26292	1.37458e-05	GMFG	-1.06422	3.5008e-06
KLRC2	-2.09501	8.28024e-15	BTN3A1	-1.38909	4.95365e-17	HBEGF	-1.25934	4.66264e-06	CEBPB	-1.06126	1.59759e-08
TSHR	-2.09467	1.2965e-16	LAPTM5	-1.38739	1.9486e-16	SH2B3	-1.25793	1.78271e-09	CYBRD1	-1.05956	3.11675e-05
FCN1	-2.09431	5.65523e-22	KLRC4	-1.38697	8.05309e-17	HLA-DOA	-1.25383	1.45677e-07	DOCK10	-1.05935	5.65036e-07
GZMM	-2.0905	1.26075e-37	TBXAS1	-1.38695	1.48817e-16	CLIP3	-1.25067	0.000127242	LAMP3	-1.05866	2.95724e-06
NCKAP1L	-2.08884	1.41945e-39	RCSD1	-1.38694	5.38606e-17	SLCO2B1	-1.25059	1.0844e-11	FAM129A	-1.05829	2.03742e-06
CCL4	-2.08884	1.74423e-38	LILRA1	-1.38543	1.19122e-15	PARVG	-1.24985	6.14704e-10	COL16A1	-1.0582	0.000463337
FXYD2	-2.08752	6.25627e-18	ADAMDEC1	-1.3847	6.60393e-16	MAP1A	-1.24743	3.09589e-06	HLA-E	-1.05699	8.32523e-10
CYSLTR2	-2.08718	8.78236e-22	TRAT1	-1.38426	1.01472e-16	HSPB8	-1.24545	0.00444262	IL27RA	-1.05626	4.04264e-09
HAS1	-2.08667	1.3543e-13	IL32	-1.38327	3.36657e-16	SERPINE2	-1.24365	0.000938933	STAB1	-1.05416	1.00698e-06
NFAM1	-2.08292	2.48611e-38	HLA-DMA	-1.38309	1.53254e-16	HLA-DMA	-1.24322	3.7639e-07	IFI27L2	-1.05376	6.75053e-06
TIMD4	-2.0785	1.15626e-16	HLA-DRB1	-1.38218	2.78987e-16	COL5A1	-1.24319	4.34952e-05	FPR1	-1.05282	7.63045e-05
TMEM156	-2.07551	2.15313e-27	PRDM1	-1.38175	1.16863e-15	TNFAIP8L3	-1.24149	7.17338e-06	CDK6	-1.04845	2.79425e-05
ZAP70	-2.0719	5.66675e-45	IGSF6	-1.38151	1.06953e-16	JAZF1	-1.24119	5.64698e-06	KLF9	-1.0483	7.1846e-05
GFPT2	-2.07188	5.03475e-18	CSF1R	-1.38124	7.72881e-16	ACAP1	-1.24055	2.00251e-07	OAT	-1.04829	0.000407445
SLC24A4	-2.06703	3.14655e-24	FGD2	-1.37825	1.31259e-16	IFI30	-1.24001	7.48512e-06	MT1F	-1.04559	0.000320792
CD6	-2.06037	3.14413e-39	CXCL10	-1.37656	4.77333e-16	PLSCR4	-1.2386	9.33615e-07	CDH11	-1.0455	0.00101326
PLD4	-2.05883	3.39502e-20	IFITM1	-1.37553	3.72941e-16	COL15A1	-1.23819	1.90538e-06	SH2B3	-1.04379	9.75482e-08
IFNK	-2.05383	6.61004e-07	TNFAIP3	-1.37521	5.80025e-15	TCF21	-1.23668	1.52627e-06	UBE2E2	-1.03925	2.69731e-05
CD79A	-2.05381	4.86613e-27	TYMP	-1.37394	5.97361e-16	LAPTM5	-1.23537	9.29281e-06	TMEM173	-1.03816	4.46039e-07
LAG3	-2.05349	3.86578e-41	PIM2	-1.37381	1.4821e-17	CD37	-1.23485	1.88387e-11	UBE2L6	-1.03613	6.37393e-08
MEOX2	-2.0528	3.16496e-14	ANKRD44	-1.37309	8.22395e-17	SOCS3	-1.23369	5.46919e-08	PSMB9	-1.03601	1.2586e-07
PIK3R5	-2.05213	8.53005e-41	APOL3	-1.37268	5.37071e-17	CHST15	-1.23037	4.82982e-05	EMP3	-1.03433	7.31503e-06
DCSTAMP	-2.05197	2.75429e-14	FPR3	-1.37263	5.02316e-16	MSN	-1.22925	5.73852e-06	COL10A1	-1.03051	0.00428579
RNASE2	-2.05136	7.41876e-26	HS3ST3B1	-1.37092	1.5867e-15	LITAF	-1.22532	5.29302e-08	LOX	-1.02893	0.00170192
FCAR	-2.05002	1.27663e-19	PLXNC1	-1.37034	3.1735e-15	IGFBP7	-1.22107	1.61138e-05	IRF9	-1.02548	8.12072e-08
GAPT	-2.04724	3.39696e-25	RASGRP4	-1.36929	2.56308e-15	EMP1	-1.21842	0.000659311	COLEC12	-1.02178	0.000489574
ASGR2	-2.0408	7.15695e-23	LRRC25	-1.36864	2.42419e-15	EBF1	-1.21359	1.6346e-06	MX1	-1.02083	0.00264429
CD48	-2.04019	1.38756e-46	EPSTI1	-1.36842	1.50777e-15	KCTD12	-1.20914	4.58919e-06	JSRP1	-1.02036	0.00165022
SFRP2	-2.04013	1.01703e-11	FPR1	-1.36763	2.7666e-15	CPA3	-1.20906	1.60431e-06	LYZ	-1.01728	0.00138622
SPTA1	-2.03619	7.67769e-13	HLA-E	-1.36728	5.18782e-16	ROR2	-1.20786	0.000231997	BTK	-1.01723	3.16815e-09
FMO2	-2.03206	1.05374e-11	GFI1	-1.36677	1.20526e-16	MAPRE2	-1.20783	5.17974e-06	WIPF1	-1.01682	1.25168e-07
FCGR2B	-2.03199	8.85487e-28	NCF2	-1.36642	1.43498e-15	ALDH1A1	-1.20208	0.00281561	TNC	-1.0163	0.000645024
PAX5	-2.02964	4.93896e-10	SH2B3	-1.3663	2.00263e-15	TSC22D3	-1.19871	3.64854e-07	LRIG1	-1.0153	2.68204e-06
FCRL4	-2.02075	2.19217e-11	MLKL	-1.36554	2.39631e-15	HSPB2	-1.1966	1.31997e-07	ACAP1	-1.0147	1.60095e-07
CXCR6	-2.01622	2.84564e-42	CD33	-1.36517	9.75233e-16	NR4A2	-1.19469	0.000411689	DDX60	-1.01432	1.29352e-05
TAGAP	-2.01571	1.26755e-33	PIK3AP1	-1.36306	1.07897e-15	FEZ1	-1.19393	9.2824e-07	LST1	-1.01406	2.59052e-08
IGSF21	-2.01545	7.45243e-21	PLA2G2D	-1.36295	2.21309e-16	APOE	-1.19362	0.000237267	PDE4B	-1.01298	1.93093e-06
SLA	-2.01498	8.02162e-44	TSPAN32	-1.36237	2.48376e-16	IL10RA	-1.1913	2.42922e-13	BHLHE40	-1.01003	0.000111671
AQP9	-2.01115	4.91487e-17	KLRD1	-1.36118	2.20903e-15	COL3A1	-1.19061	0.000663685	PIK3AP1	-1.0099	4.71382e-07
PRF1	-2.01108	3.58704e-41	HK3	-1.36038	2.81207e-15	LYZ	-1.18924	3.26006e-05	SLAMF8	-1.00746	5.72115e-08
PARVG	-2.01097	1.12616e-43	PLEKHO2	-1.36033	3.53583e-15	TRIM22	-1.18681	5.23387e-07	IGF2BP2	-1.00725	0.0021268
LILRB3	-2.01045	3.14202e-40	CD72	-1.35975	3.03561e-16	SLIT2	-1.18595	1.34783e-05	SLC2A5	-1.00508	4.08417e-06
MNDA	-2.01023	5.35995e-36	P2RY13	-1.35883	1.61267e-16	RAMP1	-1.18491	1.48033e-07	PARP9	-1.0049	1.61184e-08
IL7R	-2.009	1.49048e-32	ARID5A	-1.3588	8.85781e-15	CYBB	-1.1836	3.38648e-10	LILRB2	-1.00042	1.13647e-07
STAT4	-2.00807	1.29179e-41	SECTM1	-1.3575	2.97563e-15	RNF150	-1.18323	0.00108803	CDK12	-1.00004	4.83112e-05
TWIST2	-2.00473	1.52178e-20	FASLG	-1.35726	2.00975e-16	AOX1	-1.17812	7.88545e-08	PHGR1	1.01658	0.00438958
ARHGAP9	-2.00426	9.8162e-51	LILRB5	-1.35703	3.27883e-15	SEMA3A	-1.16843	4.25441e-07	KIF5C	1.01676	0.00319087
GPR84	-2.0024	6.82264e-33	ZBTB32	-1.35645	6.60447e-16	PRUNE2	-1.1664	5.70483e-05	TRAK1	1.02327	2.69147e-05
CCL3	-2.00215	1.21406e-30	SOCS3	-1.35526	2.80105e-14	NKG7	-1.16634	2.25471e-07	SLC27A2	1.03079	1.48338e-05
CD5	-1.99841	3.59465e-41	CXCL11	-1.35526	5.62177e-16	COL1A1	-1.16546	0.000897805	PPFIBP2	1.04927	0.00139819
CLEC6A	-1.99677	1.47826e-16	GZMH	-1.35419	7.29305e-16	COLEC12	-1.16239	4.0725e-07	SCAP	1.05122	6.38407e-09
PTPRC	-1.99628	4.35946e-38	NCF4	-1.35401	4.03815e-16	SPI1	-1.15894	1.60888e-10	REEP6	1.07085	0.00155098
RTN1	-1.99577	7.85197e-20	IL18R1	-1.35341	1.30726e-14	TNFSF13B	-1.1583	3.73592e-10	SORL1	1.07502	0.000113043
C16orf54	-1.99563	8.64312e-23	CD83	-1.3531	7.68493e-16	CD2	-1.15564	1.41751e-07	TLE2	1.07809	0.000210114
PARP15	-1.99519	4.55692e-23	IL15	-1.35249	4.5421e-16	POPDC2	-1.15383	4.52116e-05	CYB5A	1.08425	0.000907783
FAM92B	-1.99261	8.47235e-13	CLEC7A	-1.35216	8.48867e-15	REEP1	-1.1534	0.000580716	CYP4B1	1.09195	0.00658285
FAIM2	-1.98838	9.84334e-14	SUSD3	-1.35121	1.4112e-15	ANXA5	-1.15152	5.64226e-06	FAM174B	1.11111	0.00279169
CILP	-1.98817	2.40533e-13	IL4I1	-1.35118	4.1733e-15	TXNRD1	-1.15028	1.38092e-05	SPIRE2	1.11862	1.29759e-05
NME8	-1.988	1.06139e-18	VNN2	-1.34926	3.4471e-15	ITPR1	-1.14576	5.19825e-06	PLCE1	1.1218	5.92857e-07
IGF1	-1.98799	7.81695e-12	CD274	-1.34921	4.43311e-15	EVA1C	-1.14362	1.02575e-05	GATA3	1.13017	0.00121564
FAM177B	-1.9863	2.05376e-24	GLIPR2	-1.34915	2.39577e-14	MFAP5	-1.1353	0.00074814	EVPL	1.14338	0.000238042
CCL4L1	-1.98248	1.79956e-25	EOMES	-1.34649	1.00821e-15	PLEKHA4	-1.13507	0.000227098	PLEKHA6	1.14767	4.76512e-07
CSF2RA	-1.98167	2.39861e-30	GBP4	-1.34646	6.63663e-16	HSD17B6	-1.13321	3.2516e-05	ZNF439	1.15299	2.47413e-06
PLXNA4	-1.98043	2.56448e-10	CLEC4E	-1.34578	1.02358e-14	TNFAIP6	-1.13286	2.93579e-05	CYP4F12	1.1602	0.00718134
CD163	-1.97657	2.54453e-29	IFNG	-1.34557	9.18246e-16	SLIT3	-1.12458	0.000389455	RIPPLY3	1.16354	9.02257e-05
TRAF3IP3	-1.97639	1.15745e-38	BTLA	-1.34556	2.19949e-16	RNASE1	-1.12335	4.6072e-05	TOX3	1.16363	0.000163938
SAA2-SAA4	-1.97349	8.34074e-10	CLIC2	-1.34465	3.69027e-15	CYP27A1	-1.12228	2.62774e-06	GSTM3	1.16617	0.000357949
FGF7	-1.9729	3.42039e-11	MATK	-1.34398	2.03933e-14	TGFBR2	-1.12001	2.35305e-06	BCAS1	1.1869	0.00266235
CEBPE	-1.96581	1.06613e-21	LCP1	-1.34346	6.6145e-16	CLEC3B	-1.11855	2.51978e-05	SCGB2A1	1.18742	7.74253e-06
CAMK2A	-1.96256	1.65289e-12	TMEM156	-1.34269	5.86483e-16	NCKAP1L	-1.11603	2.62748e-11	KRT20	1.18845	0.00376728
GZMA	-1.96255	3.69453e-36	PVRIG	-1.34182	8.21766e-16	SLC9A9	-1.11421	9.11142e-08	CYP2J2	1.18957	0.00219712
ANKRD55	-1.96086	1.86994e-19	HVCN1	-1.3418	3.97312e-16	VAMP5	-1.11242	7.6771e-06	SCD	1.19751	3.45583e-05
HRH2	-1.95854	4.08056e-17	TTC24	-1.34147	9.03303e-16	GLRX	-1.1088	2.11045e-06	SLC9A2	1.21193	2.66214e-05
ITGAL	-1.95841	7.47387e-50	GZMK	-1.34134	1.14767e-15	GPR171	-1.1087	1.07094e-09	MESP1	1.21973	0.000777044
ARSI	-1.95781	7.67786e-17	CD300C	-1.34091	1.31599e-14	PAPSS2	-1.10685	9.06939e-06	TNNC1	1.22524	6.42102e-05
DUSP21	-1.95714	0.00295778	PTPRCAP	-1.34068	2.93152e-16	GREM1	-1.10538	0.000164335	GGT6	1.23809	0.000185202
PRUNE2	-1.95625	1.68973e-10	AKNA	-1.33954	3.82539e-16	MYO1G	-1.10476	8.08478e-07	ACER2	1.23985	0.000116329
CR2	-1.95492	5.38041e-08	CD300LF	-1.33929	2.02147e-15	SLC7A7	-1.10333	8.92213e-09	TMEM45B	1.2404	9.00606e-05
MRO	-1.95233	5.26516e-14	CEACAM21	-1.33852	1.92541e-16	PI16	-1.10261	0.000108886	CYP4F8	1.2419	0.000620349
BCL2A1	-1.94984	1.69411e-35	CD180	-1.3384	5.77242e-16	STON1	-1.10036	2.9313e-05	GPD1L	1.25377	2.55263e-05
CYTH4	-1.94745	3.66182e-42	DCANP1	-1.33827	7.63568e-16	GIMAP5	-1.0987	8.62279e-11	PPP1R3C	1.25932	0.00235011
HTRA4	-1.94681	2.25712e-17	FPR2	-1.33626	1.96477e-14	ALDH1A3	-1.09811	0.00491268	RAP1GAP	1.26572	0.000102602
CLEC5A	-1.9467	2.89165e-21	GPR155	-1.33604	1.04818e-14	UBE2E2	-1.09764	0.00100715	FOXA1	1.27259	0.000850118
MEI1	-1.94199	4.10332e-26	FAM78A	-1.33527	3.88889e-15	PELI2	-1.09629	3.51995e-05	SNCG	1.28063	0.00110908
RGS9	-1.93083	1.42085e-22	ABCD2	-1.33455	3.38547e-15	GADD45B	-1.09601	6.24126e-05	TMPRSS2	1.30613	0.00390111
LTF	-1.92904	4.16131e-13	FGR	-1.3333	1.8178e-14	CTSK	-1.09361	2.0593e-05	PTCHD1	1.32801	8.21587e-05
KCNE1	-1.92841	3.38389e-17	STAB1	-1.33251	1.02667e-14	SCARA5	-1.09253	1.00593e-05	CYP1A1	1.34013	0.00177787
TNFSF13B	-1.92779	1.09501e-43	JAKMIP1	-1.33216	3.23882e-15	NXN	-1.09243	0.000207581	KRT7	1.36724	0.000944623
COL10A1	-1.92664	1.31425e-09	HLA-DOA	-1.33168	2.62854e-15	AOC3	-1.09091	0.000385241	ZBTB7C	1.37874	2.22912e-05
CD7	-1.92567	8.67871e-41	ZEB2	-1.3312	2.60443e-14	ITM2A	-1.0884	1.09031e-06	SCIN	1.39954	6.75534e-06
CCL13	-1.92473	5.77975e-28	CD14	-1.32985	8.71443e-15	CYTIP	-1.08769	4.32009e-09	TM7SF2	1.41286	3.98003e-06
FGF5	-1.92406	6.01732e-08	CD163	-1.32828	1.37749e-14	CD68	-1.08742	1.66946e-06	MAN1C1	1.42519	0.000194176
CD247	-1.91784	9.61093e-43	RGS1	-1.32703	8.97248e-14	FERMT3	-1.08734	4.64524e-10	CYP4F22	1.42599	0.000591613
PRKCB	-1.91641	4.75786e-22	SLCO2B1	-1.32695	6.13044e-15	SPOCK2	-1.08621	3.09946e-06	INA	1.44334	0.00189856
DOCK10	-1.912	3.75046e-31	NLRP6	-1.32573	5.17285e-15	STOM	-1.08376	2.71883e-06	GDPD3	1.45064	0.000143466
SAMSN1	-1.90987	1.55116e-34	PIP4K2A	-1.32559	7.86045e-15	OSM	-1.0819	2.75777e-07	SPTSSB	1.48143	2.53804e-05
BNC2	-1.90815	4.50025e-15	TMEM150B	-1.32534	3.01416e-15	EDNRA	-1.08029	5.8799e-06	ADIRF	1.5534	0.000168835
LRRC2	-1.90722	7.38218e-14	FCRL3	-1.32478	1.9017e-15	ENTPD1	-1.08022	9.55016e-10	GDF15	1.55429	0.000141527
DNASE1L3	-1.90673	1.07352e-18	SIGLEC7	-1.32038	1.21026e-14	DOCK10	-1.07959	2.8049e-08	SCNN1G	1.62226	3.74035e-05
POU2AF1	-1.90299	3.59044e-16	SAMD3	-1.32034	6.31745e-15	TNS1	-1.07825	2.56553e-06	HPGD	1.64565	0.00359724
AMPD1	-1.90218	1.7174e-14	STAT1	-1.31899	1.34411e-15	MNDA	-1.07684	4.53307e-09	TBX2	1.68456	5.64504e-06
EBI3	-1.89858	5.55801e-31	GPR18	-1.31791	1.39715e-15	SASH3	-1.07672	2.81195e-10	SNX31	1.71844	0.00110468
CD1B	-1.89855	6.30282e-18	TNFAIP8L2	-1.31763	2.85354e-15	GLT8D2	-1.0767	1.24263e-07	DHRS2	1.82883	0.00186858
SCN2B	-1.89772	7.57813e-10	IL12B	-1.31733	1.56184e-14	ACACB	-1.07398	0.00171001	VSIG2	1.8303	0.000258707
MCOLN2	-1.89645	2.60963e-22	TAP1	-1.3165	4.16961e-15	RGS5	-1.07392	0.00246318	SCNN1B	1.85496	1.72685e-05
TLR1	-1.89458	6.66724e-24	RGL4	-1.31471	3.23264e-15	OSBPL10	-1.07303	0.000133098	BHMT	2.08776	0.00103092
TBC1D10C	-1.89407	3.98457e-55	RGS18	-1.31383	4.38836e-14	APOLD1	-1.07302	0.000122637	EEF1A2	2.09096	4.07678e-05
ITGAM	-1.89318	7.85173e-32	TMEM71	-1.31362	1.52655e-14	CSRNP1	-1.07146	0.000242849	SPINK1	2.12752	0.00405767
MCEMP1	-1.88842	4.38226e-18	FCGR2A	-1.31353	1.39173e-14	PRDM8	-1.06993	4.99602e-05	UPK2	2.17968	3.70708e-05
PKD2L1	-1.88791	4.57757e-19	RAC2	-1.3118	3.26908e-15	TBC1D10C	-1.06942	1.82056e-06	UPK1A	2.57573	0.00032553
LRRC25	-1.8847	3.23867e-36	CR1	-1.31111	7.05106e-15	SLMAP	-1.06881	7.2771e-05
MRC1	-1.88467	2.39466e-31	IFFO1	-1.31047	2.24058e-14	SH3BGRL	-1.06674	0.000361944
LAIR1	-1.88329	8.02396e-43	ST8SIA4	-1.31022	4.99151e-15	TIMP1	-1.06552	2.92638e-06
CYTIP	-1.88233	7.27755e-45	LRRK2	-1.30979	1.59546e-14	SGK1	-1.06523	0.000575207
CCL21	-1.8821	2.2386e-13	PLEKHO1	-1.30919	7.20471e-14	TNFRSF1B	-1.06447	1.06926e-06
HS3ST3A1	-1.88135	1.40078e-10	DOCK8	-1.30862	8.00742e-15	SPRY1	-1.06428	1.16426e-06
TLR7	-1.88106	1.25606e-18	CD209	-1.30798	1.70132e-14	COPZ2	-1.06053	4.1511e-07
BIRC7	-1.87851	1.15249e-17	ITGAM	-1.30375	1.12168e-14	MXRA5	-1.0603	0.00204868
KRT6C	-1.87545	2.48117e-06	PRAM1	-1.30371	3.38739e-14	F3	-1.05867	0.000205286
MATK	-1.8748	8.64281e-24	MFNG	-1.30365	5.46024e-15	RRAS	-1.05813	0.000490837
SLCO1B3	-1.87473	0.000210666	TESPA1	-1.30267	7.85071e-15	SIRPA	-1.05675	2.16265e-05
AOX1	-1.87459	1.11269e-11	DPYD	-1.30227	3.90653e-14	CCL21	-1.05549	3.34254e-06
TRABD2A	-1.87074	1.52043e-15	GIMAP1	-1.30194	6.36628e-15	PLCD4	-1.0554	3.10504e-05
SPATC1	-1.86817	4.16117e-22	KIR3DX1	-1.30074	4.20051e-15	CTLA4	-1.05387	5.1544e-08
LINGO3	-1.86712	5.81401e-20	OMG	-1.30069	3.03318e-14	INMT	-1.05353	4.9119e-05
GNGT2	-1.86625	1.89981e-47	CXCR4	-1.30066	1.59357e-14	FAM20C	-1.05351	1.37472e-09
GPR1	-1.86406	1.51644e-12	CLEC4D	-1.30061	2.32764e-14	GIMAP4	-1.05341	1.84077e-08
CCR6	-1.86401	3.08756e-15	XAF1	-1.2998	9.81182e-15	MMP3	-1.05334	0.00371963
SYNDIG1	-1.86356	1.22935e-10	CASP1	-1.29887	7.66207e-15	RND3	-1.0518	0.000702377
IL16	-1.86285	3.06035e-41	CSF2RA	-1.29839	8.90453e-14	CILP	-1.05106	0.000282907
BIN2	-1.86213	3.59197e-42	NRROS	-1.29802	6.82626e-15	DYSF	-1.05013	3.33897e-06
P2RX7	-1.86149	5.08259e-27	C5AR2	-1.29746	8.87019e-14	PDPN	-1.04974	0.000101615
P2RX5	-1.86136	9.66826e-15	GLIPR1	-1.29703	8.09102e-14	NEK6	-1.04962	2.29706e-06
STEAP1B	-1.86077	4.67109e-14	CASP5	-1.2964	4.34728e-14	HLA-F	-1.04905	0.00020086
AIM2	-1.85992	5.15983e-14	TRPV2	-1.29543	8.35973e-15	CORO1C	-1.04841	1.95707e-06
CXCR5	-1.85912	8.27691e-12	SYTL3	-1.29542	1.4393e-14	FOLR2	-1.04838	6.66863e-08
BACH2	-1.85635	1.94369e-13	TMEM140	-1.29371	1.84778e-14	STC1	-1.04533	5.21659e-05
KMO	-1.85603	2.12815e-25	KLRB1	-1.29358	4.72028e-15	CCL5	-1.04521	0.000171949
FAM129C	-1.85372	4.74567e-16	CYSLTR1	-1.29283	1.22038e-14	CACNA1C	-1.04465	2.36171e-05
OR4D1	-1.84997	0.00158895	NFKB2	-1.29278	4.5955e-14	P3H2	-1.04306	0.000338464
TOX	-1.8484	6.69904e-17	UBD	-1.29252	2.12462e-14	GZMA	-1.04071	7.24387e-06
CRLF2	-1.84594	2.72501e-20	SOD2	-1.29179	3.16624e-14	RBP1	-1.04056	0.00518377
GAB3	-1.84558	4.18375e-41	LTB	-1.29157	2.53076e-15	CYP1B1	-1.03639	0.00465854
SIRPB2	-1.84555	2.18258e-24	TNFRSF8	-1.29153	3.82225e-14	LAMA4	-1.03622	0.000726388
C3AR1	-1.84346	1.23804e-31	HLA-DOB	-1.29113	4.93393e-15	SGCE	-1.03618	0.00078085
CD3E	-1.84198	2.17363e-49	CCR2	-1.29099	6.07076e-15	HCK	-1.0358	8.97462e-11
CHI3L2	-1.84178	1.98125e-19	MS4A7	-1.29054	3.60892e-14	FILIP1	-1.03576	1.44126e-05
CREB5	-1.83537	5.58005e-21	SP110	-1.29019	5.37795e-15	CD93	-1.03323	4.35275e-05
CD69	-1.83313	3.16881e-22	IL16	-1.29011	3.45912e-14	ALDH2	-1.03268	0.000682871
PIK3AP1	-1.83224	1.48613e-32	SPATC1	-1.29009	8.58094e-14	SYNC	-1.03185	2.59369e-05
ZNF385B	-1.83166	4.32916e-08	ODF3B	-1.28931	5.3842e-14	CH25H	-1.02775	9.03587e-10
FAM20A	-1.83121	1.16772e-30	FCGR1B	-1.28913	4.98647e-14	FAP	-1.02673	0.000326789
FMO1	-1.83	8.01621e-20	CD79A	-1.28724	3.61571e-15	PLEKHO1	-1.02655	2.9704e-05
RUFY4	-1.82864	7.029e-15	CD300E	-1.28707	1.68239e-13	MXRA7	-1.02567	4.96669e-06
SCRG1	-1.82859	5.33766e-08	CLNK	-1.28669	4.58728e-14	CXCR4	-1.0234	8.87431e-05
CCL3L3	-1.82748	3.14392e-23	CR1L	-1.28563	4.6121e-14	RERGL	-1.01939	0.000403431
KCNQ5	-1.82661	2.07828e-07	B2M	-1.28495	1.70483e-14	DPT	-1.01877	8.53235e-05
XPNPEP2	-1.82642	2.90156e-09	CSF1	-1.28474	6.00139e-14	PCOLCE2	-1.01685	0.000113135
PI16	-1.82573	2.47839e-11	BATF3	-1.28467	6.33144e-13	STX2	-1.01623	1.81971e-07
AMZ1	-1.8253	7.93399e-14	SIGLEC9	-1.28394	5.75381e-14	ALPK2	-1.01532	1.63429e-05
GPR18	-1.82371	1.39483e-31	MS4A4A	-1.28297	4.68503e-14	SHROOM3	-1.0153	4.4734e-05
DOK2	-1.82041	1.18457e-42	SCML4	-1.28107	6.48768e-15	IGSF6	-1.01419	4.85366e-06
NTNG2	-1.82004	1.71027e-23	WARS	-1.28053	7.08373e-15	NCALD	-1.01274	0.000823276
CXCL3	-1.81907	8.99114e-14	IFIT3	-1.2795	2.38913e-14	ALDH1B1	-1.01257	3.26367e-05
NPFFR1	-1.81862	8.8653e-14	C5AR1	-1.27902	1.53547e-13	TRPV2	-1.01168	2.04185e-07
COLEC12	-1.81789	7.68592e-17	MPP1	-1.27875	1.30683e-13	CTHRC1	-1.01115	0.00450774
TRIML2	-1.81731	2.80166e-05	GNGT2	-1.27756	1.86408e-13	PGM1	-1.01054	4.81435e-05
PIK3CG	-1.81621	1.2345e-18	CLEC6A	-1.27735	6.39129e-14	EFEMP1	-1.00696	7.4159e-07
LRRK2	-1.81599	4.66243e-16	P2RX7	-1.27546	4.73383e-14	GSN	-1.0066	9.22703e-06
CD2	-1.81348	1.30932e-43	SIT1	-1.27533	3.07677e-14	MMD	-1.00492	0.000135834
VSIG4	-1.81113	1.0214e-30	CXCR5	-1.27107	2.03385e-14	PDE7B	-1.00492	0.00042622
OMD	-1.81092	2.10466e-08	C5orf56	-1.27032	3.91807e-14	MOXD1	-1.00061	9.26195e-06
SAA1	-1.80987	1.06067e-15	GNB4	-1.26941	1.72743e-13	BAIAP2L1	1.00086	0.00109175
HAMP	-1.80779	4.59232e-17	BTN2A2	-1.26904	5.66879e-14	SOX4	1.00343	0.000186704
ARHGAP15	-1.80726	1.03452e-34	CD300A	-1.26857	1.3656e-13	TPX2	1.00513	0.00233349
SLCO5A1	-1.80472	1.10639e-10	MZB1	-1.26855	2.35176e-14	IGSF9	1.00672	0.0016577
EVI2A	-1.80277	9.36711e-42	MMP25	-1.26847	2.63111e-13	TROAP	1.00748	0.000373702
TLR6	-1.80067	1.55246e-23	CD300LB	-1.26846	1.17693e-12	PRC1	1.00792	0.000526179
HGF	-1.79902	6.61377e-14	ICAM3	-1.26844	5.54782e-15	TIAM1	1.01619	7.80929e-06
IFI30	-1.79147	1.12107e-39	FAS	-1.2666	7.33817e-13	SULT2A1	1.01658	0.00387594
HAVCR2	-1.79061	2.39365e-40	ITGAE	-1.26609	8.4855e-15	CHD7	1.01763	1.13487e-07
ZFP57	-1.78809	3.08497e-07	RARRES3	-1.26584	1.28371e-13	RAB11FIP4	1.01946	1.52966e-06
NRG1	-1.78804	2.47101e-09	NCR3	-1.26527	3.48402e-14	FAM83C	1.01976	0.00418069
RUNX3	-1.78427	6.3571e-35	IFIT2	-1.26518	9.48613e-14	TMEM238	1.02279	0.0020195
CLEC12A	-1.78389	2.50123e-13	FCRL5	-1.26376	4.65958e-14	SLC9A2	1.02642	0.00167601
ROR2	-1.78065	4.26093e-14	DENND3	-1.26356	9.96848e-14	HIST1H1C	1.03378	0.000671721
ZNF804A	-1.77872	2.60558e-11	SPIB	-1.26151	3.81549e-14	POLQ	1.03489	5.25702e-05
CHI3L1	-1.77599	1.5109e-14	RELT	-1.26092	1.41354e-13	MAPK13	1.03994	1.15682e-05
PIK3R6	-1.77549	5.5926e-34	FLT3	-1.25995	2.84436e-13	RBBP8NL	1.04931	2.35347e-06
BATF3	-1.77361	2.69609e-37	CCL18	-1.25762	5.60685e-13	FASN	1.04974	1.36699e-07
ALDH1L2	-1.77284	2.43846e-15	GIMAP8	-1.2574	1.55388e-13	RIPPLY3	1.05026	0.0013814
PLN	-1.77271	1.95347e-12	CRTAM	-1.25687	1.47084e-14	DUOXA1	1.05051	0.00110878
FCRL1	-1.77155	1.45948e-07	GYPC	-1.25649	3.6565e-13	CAMSAP3	1.05065	4.52598e-07
NFE2	-1.77144	5.67521e-13	CCR6	-1.25588	8.98416e-15	ZBTB7C	1.05292	0.00105388
CPEB1	-1.7698	9.48954e-12	TSHR	-1.25521	2.05187e-13	CCNB2	1.05884	0.00237567
TREML1	-1.76784	1.63252e-24	CCDC141	-1.25458	1.75949e-13	TMEM79	1.05923	6.94131e-05
UMOD	-1.76741	0.00663798	PTGDR	-1.25373	2.42731e-13	PAFAH1B3	1.05954	5.71505e-05
OSM	-1.76681	1.45198e-23	KLRC3	-1.25301	2.38139e-14	SCD	1.06635	0.00029741
GPC6	-1.76599	4.90037e-15	C11orf21	-1.25252	4.68174e-14	BNIPL	1.08558	0.000935682
GTSF1	-1.76497	2.90064e-07	CD200R1	-1.25195	3.80627e-14	E2F2	1.08887	0.000219772
UNC5A	-1.76278	3.33672e-11	MEI1	-1.24861	1.01881e-13	GATA3	1.1016	0.00619902
KIR3DX1	-1.76252	2.17685e-16	IFI44L	-1.24843	3.10759e-13	CNFN	1.10361	0.000265608
TREM1	-1.76074	1.56489e-12	CLEC4C	-1.24741	8.13634e-14	AURKA	1.11393	0.00054919
OGN	-1.76034	1.72115e-07	POU2F2	-1.24614	5.00596e-14	FUT3	1.11868	0.000416405
RSPO2	-1.76	5.29888e-07	STK17B	-1.24453	3.61442e-13	CXADR	1.1233	0.00254102
FAM180A	-1.7596	9.45004e-12	PLA2G7	-1.24426	5.7383e-13	RAPGEFL1	1.12653	0.000784227
FAP	-1.75436	8.13558e-17	IL27RA	-1.24366	1.78252e-13	NIPAL1	1.12856	0.00148247
OSBPL6	-1.75357	4.72373e-10	SIRPB2	-1.24335	2.25374e-13	GINS2	1.12896	9.12316e-05
IL10RA	-1.74987	1.85902e-46	FNBP1	-1.24239	8.86562e-13	BCAS1	1.13772	0.00136548
HDAC9	-1.74982	5.66785e-15	IFITM3	-1.24186	5.60539e-13	KIF20A	1.13876	0.000237124
S100A7A	-1.74906	0.00071192	IL12RB2	-1.24003	2.88969e-13	SEMA6A	1.14436	0.00320131
CD27	-1.74733	9.66579e-50	POU2AF1	-1.23963	3.54709e-14	GRHL2	1.14585	4.17812e-05
TBX18	-1.74519	2.88101e-07	PLA2G4C	-1.23859	3.47198e-13	SAPCD2	1.14626	4.14586e-05
CASQ2	-1.74335	6.17499e-08	KIR3DL2	-1.23844	5.68343e-14	CEBPA	1.15072	8.04193e-05
C4A	-1.74107	1.90677e-14	CD19	-1.23778	1.00932e-13	SDC1	1.15122	0.000266567
DPP4	-1.74049	3.3486e-14	LTA	-1.23766	1.50709e-13	ABHD12	1.15932	6.39049e-07
SLCO2B1	-1.7398	2.25851e-30	CD79B	-1.23695	2.76217e-14	IGSF3	1.16058	2.53278e-05
FCRLA	-1.73916	6.68429e-10	BEST1	-1.2363	1.92303e-12	SYNE4	1.17365	0.000244534
C20orf141	-1.73864	6.21194e-07	KLRC1	-1.23612	2.82657e-13	KCNG1	1.1859	5.7606e-06
SLC22A3	-1.73858	1.97147e-10	NFATC2	-1.2336	6.59024e-13	FAM174B	1.21231	0.00041558
FPR3	-1.73698	1.53588e-27	KLRC2	-1.23084	1.26912e-13	ERBB3	1.21368	1.38792e-05
GRIP2	-1.73626	3.34115e-16	TLR10	-1.22993	1.30484e-13	CENPF	1.2239	5.51302e-05
SGCD	-1.73599	2.63548e-10	INSL3	-1.22901	1.9248e-13	FAM83H	1.22622	0.000110368
MS4A4A	-1.73585	2.50117e-32	ELMO1	-1.22807	4.63859e-13	TMEM45B	1.23339	0.0032742
ASB2	-1.73301	1.4353e-20	ARRB2	-1.228	5.4759e-13	TMEM184A	1.23531	1.10239e-05
KLRC4-KLRK1	-1.733	5.15317e-15	ADAM19	-1.22758	1.79389e-12	GJB6	1.24569	0.000348462
GRAMD1B	-1.73253	3.11456e-26	BATF2	-1.22554	3.87224e-13	ASPM	1.25023	0.00028573
STX1B	-1.73185	6.47416e-16	GIMAP6	-1.22426	3.83496e-13	ZNF165	1.25059	1.3098e-07
CELF2	-1.73131	1.52965e-29	TRIM69	-1.22425	1.05339e-13	TNNT1	1.25807	0.00424351
S100B	-1.73053	1.60454e-24	SIRPA	-1.22394	4.21119e-13	NUSAP1	1.26905	4.36584e-05
TLL1	-1.73027	8.13575e-11	TMEM176B	-1.22318	8.55662e-13	SLC30A2	1.28278	0.00464821
ZFP92	-1.7299	1.34656e-13	STAP1	-1.2228	1.82632e-13	HOOK1	1.28489	1.0875e-05
COL23A1	-1.72982	4.04311e-21	GLT1D1	-1.22264	9.15438e-13	TFAP2A	1.29031	3.29303e-05
CD244	-1.72873	4.08701e-16	FCAR	-1.2225	3.84302e-12	RAP1GAP	1.29621	2.06459e-05
SH2D1B	-1.72861	4.25353e-18	CCL3	-1.2219	8.53512e-13	PODXL2	1.29855	3.68501e-05
PLEK	-1.72856	4.42475e-39	IL6	-1.22067	1.37711e-11	EPHA1	1.30413	6.4804e-06
KLRB1	-1.72491	6.96063e-35	CCR1	-1.22062	4.83587e-12	UBE2C	1.30448	0.000222409
ERMN	-1.72488	2.62325e-14	APBB1IP	-1.21992	1.05299e-12	ALDH3B2	1.31619	0.00103563
GAS1	-1.72424	1.50709e-14	EMP3	-1.21943	1.578e-12	CYP4F22	1.33386	0.00249695
KCNMA1	-1.72387	5.58556e-17	TM6SF1	-1.21754	7.18662e-13	OVOL2	1.34297	1.05714e-05
NKG7	-1.72308	5.48971e-48	FAM20A	-1.21598	9.64375e-13	NCCRP1	1.35382	0.00297134
HPSE2	-1.72267	8.51631e-08	P2RY14	-1.21592	8.00631e-13	RAB25	1.35452	7.20886e-05
MSR1	-1.7225	3.54186e-26	LPXN	-1.21583	2.00206e-13	TTK	1.36785	1.96411e-05
KCNJ12	-1.72158	1.60525e-09	CXCL16	-1.21576	2.89727e-13	TOP2A	1.37263	0.000321435
FMN1	-1.72014	4.93864e-14	LGALS9	-1.21528	3.24721e-13	FAM183A	1.3849	5.58446e-05
SASH3	-1.71923	1.72527e-45	EBI3	-1.21383	3.54316e-12	ESM1	1.39688	2.16801e-06
CIDEC	-1.71873	2.89373e-06	NFATC1	-1.2127	3.58944e-12	CLDN23	1.39761	4.6139e-05
ATP8B4	-1.7178	2.21148e-28	OASL	-1.21237	1.41724e-12	UPK1B	1.40509	0.00309503
ANKRD33B	-1.7178	1.6939e-13	CD40LG	-1.21221	2.06971e-13	PRSS8	1.40994	0.000584526
C15orf53	-1.7158	6.97765e-15	TVP23A	-1.21161	9.66371e-13	ZNF750	1.41727	4.08428e-05
NCAM1	-1.71568	6.50722e-10	P2RX1	-1.21149	1.68933e-11	CDC20	1.43913	5.63113e-05
PSTPIP1	-1.715	9.67897e-38	FCGR2B	-1.21036	8.40886e-13	FCRLB	1.46036	9.76288e-05
MT1M	-1.71473	1.46654e-19	FCN1	-1.2096	1.2627e-12	CGN	1.47102	0.000254459
GATA5	-1.71329	3.39739e-08	IRF7	-1.20912	1.81796e-12	WDR72	1.50574	0.00213405
FDCSP	-1.71238	1.90554e-09	IGLL5	-1.20877	4.77877e-13	FOXA1	1.51617	0.000333312
KRTAP4-8	-1.71139	0.0143629	ADCY7	-1.20801	6.6587e-13	DHRS2	1.5525	0.00347363
FGD2	-1.71091	7.76492e-32	TNFRSF13B	-1.20799	1.53612e-13	CLIC3	1.56262	0.000520233
CD274	-1.71044	1.26713e-30	CFP	-1.20787	1.41376e-12	LYPD6B	1.64029	1.48614e-05
PDE4B	-1.70978	5.18563e-30	RASGEF1B	-1.20785	2.28126e-12	SCNN1G	1.64304	4.39389e-05
MPO	-1.70813	7.08367e-14	LSP1	-1.20548	2.48647e-12	EEF1A2	1.65971	0.00200338
PRRX1	-1.70533	1.17731e-18	C1R	-1.20514	9.40036e-12	UPK1A	1.67274	0.00348953
STAC	-1.70464	2.21822e-11	TRANK1	-1.20489	2.48773e-12	EVPL	1.71407	1.72705e-06
DPF3	-1.70455	6.45984e-21	IL6ST	-1.20438	1.51255e-11	UPK2	1.90867	0.000250447
ACSM5	-1.70297	3.84361e-14	MSC	-1.20424	5.2266e-12	SCNN1B	2.06019	1.38883e-06
C5orf58	-1.70119	3.24019e-09	MRC1	-1.20338	1.85649e-12
CXCL5	-1.7011	1.13099e-08	SMAP2	-1.20311	4.65283e-13
RASGRP1	-1.70019	2.06246e-20	CD163L1	-1.20266	9.37424e-13
GFI1	-1.69932	1.80549e-29	GIMAP5	-1.20211	7.51983e-13
VNN3	-1.6977	2.41379e-10	GK	-1.20208	1.75935e-12
VIT	-1.69734	5.12742e-07	ZNF80	-1.20181	1.05325e-12
PLA2G5	-1.69409	8.44982e-13	C1S	-1.20162	9.20546e-12
CASS4	-1.69378	2.37124e-30	HLA-A	-1.20099	8.01378e-13
LAMA1	-1.69342	1.98225e-08	CYSLTR2	-1.20084	1.48669e-12
AKAP2	-1.69202	5.01041e-10	PRKCB	-1.20076	4.32362e-12
SERPINA3	-1.6911	4.40582e-07	FYN	-1.19769	3.09066e-12
CXCR1	-1.68954	7.48835e-11	CD68	-1.19641	2.15017e-12
SLAMF8	-1.68647	3.20452e-40	ALOX5AP	-1.19625	1.45087e-12
GPRIN3	-1.68581	2.28424e-26	HEATR9	-1.19616	8.58047e-13
ANK2	-1.68316	7.48223e-09	NTNG2	-1.19383	3.03789e-11
GOLGA6L6	-1.68275	0.00654193	BTN3A2	-1.19372	1.59466e-12
FCGR3B	-1.6819	2.51414e-10	NUGGC	-1.1937	3.82251e-13
SLC47A1	-1.67971	2.34239e-13	PECAM1	-1.19268	6.60176e-12
CFP	-1.67871	3.45266e-29	LILRA6	-1.19181	2.85722e-12
PAEP	-1.67841	4.90223e-09	GAS7	-1.1909	1.4408e-11
EVI2B	-1.67739	4.13759e-40	CCL8	-1.19077	2.44518e-12
ADAMTS16	-1.67689	6.18278e-09	TMEM106A	-1.19048	6.9502e-12
PRAM1	-1.67596	2.2223e-36	ITGB7	-1.19032	1.33865e-12
CSF2	-1.67318	8.69375e-14	CEACAM3	-1.18992	8.27163e-12
NEGR1	-1.67067	7.73169e-11	VMO1	-1.18961	2.48415e-11
SLC2A5	-1.67053	2.74197e-18	TOX	-1.18925	2.85571e-12
SLC19A3	-1.67043	7.06692e-10	TTN	-1.18919	1.1692e-12
KLK5	-1.6676	0.000192685	STARD8	-1.18915	1.33845e-11
KCNJ5	-1.66756	6.05113e-16	UBE2L6	-1.18908	4.21247e-13
PCSK1	-1.6664	6.62278e-13	TAP2	-1.18527	1.63735e-12
TMEM71	-1.66249	6.74205e-20	SGTB	-1.18324	8.06168e-12
FAM167A	-1.66244	6.45313e-15	FLT3LG	-1.18302	2.0922e-12
MCHR1	-1.66051	3.16351e-12	DERL3	-1.18292	1.53034e-12
P2RY8	-1.65963	3.5645e-31	LILRA2	-1.18288	6.25636e-12
RAB37	-1.6594	2.69507e-26	MAFB	-1.18261	9.12971e-12
KLHL4	-1.65892	4.59838e-09	SERPINB9	-1.18211	1.16203e-11
CCL24	-1.65757	1.40722e-14	DTHD1	-1.18168	3.92387e-12
GPA33	-1.65714	1.63775e-10	ENTPD1	-1.18107	1.67323e-11
RGS13	-1.65535	7.04872e-12	FCGR3A	-1.18103	2.93604e-12
CD3D	-1.65214	2.91605e-41	SLC15A3	-1.18066	8.8222e-12
IL2RB	-1.65031	6.9091e-37	CHRNA6	-1.18056	2.44594e-12
DPEP1	-1.64854	8.78977e-10	HERC5	-1.18032	8.77578e-12
PTGER3	-1.64852	2.68536e-08	GNG2	-1.17919	1.78314e-11
GPR132	-1.64588	9.30021e-25	SIRPB1	-1.17814	4.96366e-12
C1orf127	-1.64371	2.24129e-14	CSF3	-1.17807	3.42341e-11
ITGAD	-1.64335	3.71754e-14	CHST15	-1.17772	5.37034e-12
GTSF1L	-1.64321	1.73517e-13	PILRA	-1.17514	1.39876e-11
NLRC3	-1.64279	1.65081e-49	CXCL2	-1.17457	2.5814e-11
GPR34	-1.64163	7.85263e-25	MCOLN2	-1.17455	3.42264e-12
ANGPTL1	-1.6414	8.73616e-12	UTS2	-1.17364	3.12376e-12
RNF175	-1.64083	2.37134e-16	FCGR1A	-1.17343	3.85064e-12
ADORA3	-1.63993	5.00879e-30	KIF19	-1.17318	1.53962e-11
OSCAR	-1.63771	7.52381e-36	MMP9	-1.17289	1.25572e-11
IGF2BP3	-1.63411	1.13553e-05	LRRK1	-1.17288	9.75983e-11
LGALS2	-1.63389	1.44812e-27	LY86	-1.17084	2.42042e-12
LAMP5	-1.63342	4.38892e-13	APOL6	-1.17074	7.62505e-13
CIITA	-1.63117	2.13886e-34	JAK2	-1.17027	8.13554e-12
HLA-DOB	-1.63047	3.2657e-25	PTPRJ	-1.16977	5.13801e-12
IL4I1	-1.62854	3.93813e-35	CHST11	-1.16876	1.65203e-11
FCAMR	-1.62719	1.84087e-06	XIRP1	-1.16858	6.00892e-11
NRXN2	-1.62658	1.80752e-12	LY96	-1.16847	6.45377e-12
FTCDNL1	-1.62299	1.00594e-11	FCRL2	-1.16826	1.75322e-12
FAM124A	-1.62147	7.56831e-17	CD22	-1.16812	5.22217e-12
MS4A14	-1.62143	3.56649e-16	TMEM173	-1.16614	4.86517e-12
TMEM255A	-1.6206	8.92142e-13	CACNA2D4	-1.16603	8.96823e-12
STK32B	-1.6201	1.56633e-17	CLECL1	-1.16501	3.58644e-12
PLA2G4C	-1.61995	5.03923e-30	TNFRSF17	-1.16445	1.8248e-12
CLEC4C	-1.61988	7.05423e-12	SELL	-1.16342	6.6299e-12
CYBB	-1.61848	1.00879e-38	LGALS2	-1.16332	3.66464e-12
LY86	-1.61435	3.4462e-33	PRKCQ	-1.16244	4.19842e-12
CXCL2	-1.61406	5.11751e-17	CEACAM4	-1.16121	6.20405e-12
FLRT2	-1.61082	3.95922e-08	PARP14	-1.16044	1.76601e-12
BATF2	-1.60713	2.04669e-28	TSPAN4	-1.16031	1.34752e-11
ZNF385D	-1.60387	4.64986e-10	PPM1K	-1.16011	6.82278e-12
DHRS9	-1.60335	1.86626e-09	SLC2A5	-1.1595	1.03863e-11
P2RY14	-1.60321	1.51046e-22	SLC24A4	-1.15888	1.36683e-11
WISP1	-1.60197	3.76126e-16	GIMAP2	-1.15885	1.7907e-12
PDE6G	-1.6012	1.41002e-21	BIN1	-1.15805	1.46354e-11
VSTM1	-1.59974	2.27189e-11	TRPM2	-1.15739	3.65984e-12
MAP1LC3C	-1.59967	6.57495e-12	AP1S2	-1.15728	1.91494e-11
PCBP3	-1.59913	2.17519e-10	RELB	-1.15629	1.61607e-11
TEX11	-1.59757	3.43651e-14	IFI35	-1.1561	2.53067e-12
SLC22A16	-1.59701	3.42806e-11	C1orf54	-1.15579	9.971e-12
TBXAS1	-1.59419	1.19322e-33	IFIT5	-1.15529	3.57123e-12
ECEL1	-1.59266	3.43696e-08	SCARF1	-1.1544	3.19358e-11
KIR2DL3	-1.58777	5.15739e-09	RHBDF2	-1.15117	2.74104e-11
TNFAIP8L2	-1.58689	1.27301e-45	MSR1	-1.1506	1.68914e-11
GXYLT2	-1.58513	2.87881e-11	KMO	-1.15051	2.39715e-11
CD79B	-1.58404	4.98504e-32	MYO7A	-1.15037	6.63309e-12
HCK	-1.58318	1.22393e-38	NME8	-1.14918	4.46274e-11
TNFAIP6	-1.58212	2.49173e-17	PREX1	-1.14883	6.46677e-12
GLIS1	-1.58059	2.5035e-11	ANXA6	-1.14856	4.29411e-11
IL15	-1.57979	2.32857e-27	MCL1	-1.14808	1.41919e-10
CXCL10	-1.57969	7.46849e-30	CLEC17A	-1.1467	5.98062e-12
ITGAX	-1.57828	4.16298e-32	DNAJC5B	-1.14519	1.39802e-11
SFTPB	-1.57541	1.92867e-08	MT2A	-1.14512	2.27632e-11
OR1L1	-1.57464	0.0170699	GPSM3	-1.14507	7.49671e-12
TXLNB	-1.57205	5.48682e-14	RAB27A	-1.14501	1.47073e-11
OTOA	-1.57188	7.52128e-18	LILRA4	-1.14203	1.7703e-11
LCP2	-1.56688	1.84775e-50	ITPRIP	-1.14094	2.55089e-10
CRYBB1	-1.56666	2.1215e-20	SELE	-1.14073	1.13617e-10
PATL2	-1.5665	3.83267e-26	COL23A1	-1.14066	1.07156e-11
CD86	-1.56625	2.81449e-37	ARHGAP30	-1.14037	1.66434e-11
TNFSF18	-1.56611	5.31745e-12	SERPING1	-1.14027	1.84496e-10
DAW1	-1.56509	4.80959e-06	OR56B1	-1.14009	3.99473e-11
MPEG1	-1.56331	5.79749e-39	SOCS1	-1.13888	3.28586e-11
MS4A6A	-1.56251	5.42217e-41	PARP9	-1.13814	6.28586e-12
PTGFR	-1.56165	4.86782e-09	AKAP2	-1.13786	3.8778e-11
PILRA	-1.56155	9.53754e-35	TNC	-1.13736	7.70924e-11
IL24	-1.56105	1.93817e-22	G0S2	-1.13653	8.07796e-11
LGALS12	-1.56099	1.21489e-08	LRRC8C	-1.13619	5.73589e-11
ADAMTSL1	-1.56047	8.90526e-11	SLFN11	-1.13575	5.44317e-11
NAV3	-1.56041	4.72588e-09	TMEM176A	-1.13552	2.27058e-11
SERPINA1	-1.56034	2.04728e-24	IFIH1	-1.13454	1.44917e-11
TMEM239	-1.55897	8.5337e-08	GRAMD1B	-1.13325	1.51778e-11
FOXD1	-1.55764	2.51791e-07	IDO2	-1.13231	3.00716e-11
KANK4	-1.55603	3.41008e-05	CD69	-1.13178	4.11239e-11
ITGA4	-1.55598	7.2681e-20	CCL2	-1.131	8.51756e-11
KRT6B	-1.5545	2.94191e-05	SCO2	-1.13098	1.04492e-11
F2RL2	-1.54969	4.20148e-11	CYLD	-1.12977	1.03631e-11
CARD17	-1.5494	3.78287e-12	C4orf50	-1.12928	1.79135e-11
SARDH	-1.5493	1.49207e-20	SDS	-1.12927	7.65759e-11
TNFSF4	-1.54797	3.02509e-18	DDX60	-1.12921	1.28199e-11
CCDC170	-1.54655	3.77733e-17	ERMN	-1.12886	1.12093e-10
PTPRD	-1.544	1.69461e-07	SIGLEC12	-1.12878	1.13875e-10
FOLR3	-1.54371	1.50866e-08	CXCL3	-1.12803	9.17991e-11
SLC7A7	-1.5435	1.06391e-36	TTC16	-1.12794	1.40613e-11
CHST13	-1.54303	1.87661e-12	RASGRP2	-1.1278	7.06127e-12
MAS1L	-1.54245	3.35614e-06	MAF	-1.12757	8.46544e-11
ACY3	-1.54241	3.26989e-17	VSIG4	-1.12667	3.61863e-11
CLIC5	-1.54221	9.53484e-15	MYBPC3	-1.12587	2.63763e-11
RASAL3	-1.54211	1.41722e-60	CCL23	-1.12587	5.52733e-11
HDC	-1.53998	3.04469e-12	NFKBIE	-1.12567	2.27544e-11
IFI44L	-1.53882	4.30925e-18	CCDC71L	-1.12561	5.03022e-11
ZNF469	-1.53644	2.64304e-17	P2RX5	-1.12524	2.77655e-11
CLDN14	-1.53592	6.38816e-14	PLAUR	-1.1247	3.00729e-11
CYSLTR1	-1.53544	3.17623e-21	ITGAD	-1.1245	1.48293e-11
CD37	-1.53512	5.27634e-39	SH2D1B	-1.12345	1.08161e-11
HEPHL1	-1.53471	6.10632e-08	C19orf38	-1.12247	2.01912e-11
CCBE1	-1.53447	6.6621e-07	NOD2	-1.12117	1.31398e-11
SSTR2	-1.53441	3.86165e-22	MSN	-1.12085	6.54812e-11
S1PR4	-1.53293	2.26018e-36	BACH2	-1.12085	5.91599e-11
ELAVL4	-1.53253	3.72369e-08	GAPT	-1.12079	1.50113e-11
SORCS2	-1.53065	9.67666e-09	SLC8A1	-1.12077	7.67166e-11
GCNT1	-1.53001	5.97322e-14	CFAP54	-1.11862	7.18162e-11
LST1	-1.52838	2.97847e-45	SP100	-1.11839	2.80436e-11
SLAMF7	-1.5278	2.48429e-30	P2RY6	-1.11754	1.1991e-10
CST7	-1.5275	9.01666e-43	HLA-DQA2	-1.11739	4.36742e-11
L3MBTL4	-1.52468	3.45968e-08	PARP12	-1.11479	8.95432e-11
UTS2	-1.52396	4.55577e-10	S1PR4	-1.11478	3.88104e-11
CMA1	-1.52287	1.33871e-08	OSCAR	-1.11386	8.40388e-11
CERKL	-1.5226	3.22296e-35	COL6A2	-1.11236	2.4224e-10
FGL2	-1.52258	6.15415e-33	TNFSF14	-1.11219	1.95502e-11
TNF	-1.52239	6.92993e-16	CYTH1	-1.11146	2.96103e-11
PKDCC	-1.52193	1.77873e-14	GPR141	-1.10945	1.6405e-10
FAM78A	-1.52027	3.19126e-40	S100B	-1.10911	1.1011e-10
P2RY6	-1.51693	1.84079e-18	CNR2	-1.10883	1.70415e-11
BICC1	-1.5112	6.22726e-11	MAP3K3	-1.10876	8.97892e-11
CCIN	-1.51079	1.77534e-10	MEOX1	-1.10846	1.47047e-10
TPSD1	-1.51027	9.75658e-08	ST8SIA1	-1.10761	1.24343e-10
HLA-DQA1	-1.51006	1.72385e-35	FOLR2	-1.10682	7.44248e-11
NKAPL	-1.50928	9.13907e-16	CSGALNACT1	-1.10567	3.40341e-10
FIBIN	-1.50881	4.32082e-12	BLK	-1.10559	2.56914e-11
TM4SF19	-1.50658	6.72006e-10	GPR84	-1.10508	6.39512e-11
CLEC4A	-1.50638	4.22896e-45	ST6GAL1	-1.10417	6.63372e-11
GPBAR1	-1.50258	3.60333e-30	SLC31A2	-1.10286	1.89813e-10
KCNMB1	-1.50147	9.54485e-20	ADAMTS4	-1.10252	9.24393e-10
EXOC3L4	-1.49778	5.65294e-12	CARD17	-1.1025	8.51502e-11
DBH	-1.49759	3.6449e-11	VENTX	-1.10076	2.99204e-10
CDX1	-1.49705	6.13255e-10	KLRG1	-1.10047	1.35247e-10
TM6SF1	-1.49698	6.6837e-26	ACP5	-1.09844	1.23342e-10
TMEM52B	-1.49688	2.23466e-08	CCL4L1	-1.09804	8.20138e-11
TMEM130	-1.4964	2.42509e-09	PTAFR	-1.09787	1.26299e-10
MMP9	-1.49494	9.68403e-18	IFITM2	-1.09741	2.0203e-10
KIR3DL2	-1.4928	2.94282e-09	AXL	-1.09736	2.92839e-10
IL1R2	-1.49175	1.23643e-17	RHOG	-1.09705	1.15704e-10
GIMAP1	-1.49056	5.66591e-44	OAS2	-1.09676	1.14087e-10
MKX	-1.49	3.83028e-08	DOCK11	-1.09639	1.97904e-10
RGS4	-1.4898	1.22598e-11	CCDC88B	-1.09609	5.45009e-11
PPP1R16B	-1.48977	1.00188e-33	CCL19	-1.09544	1.72476e-10
ENTHD1	-1.48673	9.72696e-11	NR4A3	-1.0954	1.41823e-09
PTPRN	-1.48644	8.62098e-07	GMFG	-1.0942	1.24194e-10
ART4	-1.48631	2.0039e-06	CD93	-1.09358	3.37551e-10
FCGR3A	-1.48552	9.72072e-28	SLC2A3	-1.09003	9.61061e-10
CD163L1	-1.48346	2.65963e-20	STK10	-1.08957	1.29422e-10
GPR183	-1.48342	8.45203e-31	KIAA1755	-1.08844	1.3789e-09
SLIT2	-1.48133	2.57103e-08	OSM	-1.08788	5.18361e-10
ALOX5AP	-1.48104	4.22529e-28	FCRL1	-1.08762	4.60968e-11
ATP10A	-1.48022	8.73988e-19	ARHGAP22	-1.08737	3.59676e-10
FCGR2A	-1.4802	2.805e-30	IL1R2	-1.08736	1.38147e-10
NPHS1	-1.47984	7.03231e-06	VCAM1	-1.08721	1.74091e-10
ADAMTS12	-1.47311	2.9512e-13	MS4A1	-1.08714	7.63052e-11
IGSF6	-1.47035	1.65467e-47	TLR2	-1.08696	3.70813e-10
ITGB2	-1.47021	6.1027e-38	CCL24	-1.08527	3.88335e-10
HSD11B1	-1.47001	1.63311e-19	DDX58	-1.08524	1.79865e-10
NTN1	-1.46843	3.17606e-12	SLC9A9	-1.0846	1.31118e-10
MAP4K1	-1.46628	6.95966e-45	OR52N4	-1.08428	5.24908e-10
IQGAP2	-1.46509	2.08902e-21	VAMP1	-1.08358	1.94853e-10
CD200R1	-1.46356	5.93624e-16	C17orf107	-1.08341	4.10996e-10
SFMBT2	-1.46217	1.21935e-23	IRAK3	-1.08318	5.9095e-10
DHH	-1.46195	6.96539e-14	GFPT2	-1.08169	6.37957e-10
LEFTY2	-1.46169	1.24373e-05	FAM20C	-1.08167	6.09724e-10
PAPPA	-1.45891	1.55759e-12	LYL1	-1.08153	1.27128e-10
KIR3DL1	-1.45889	6.54676e-08	ARHGAP31	-1.08	2.98856e-10
CRHBP	-1.45804	9.59694e-11	KLHL5	-1.07891	2.86709e-10
DOK5	-1.45793	6.45463e-11	BMP2K	-1.07845	1.6093e-10
AHNAK2	-1.45774	8.65161e-09	TRABD2A	-1.07804	5.14906e-10
HTR2A	-1.45354	2.50604e-07	TMCC3	-1.07744	4.41593e-10
RGS20	-1.45314	1.21017e-10	HLA-C	-1.07728	1.21527e-10
MMP3	-1.45304	1.18163e-09	PTGDS	-1.07699	6.77418e-10
TCTEX1D1	-1.4521	2.1904e-14	CXCR1	-1.07699	3.39745e-10
RCSD1	-1.44924	1.88824e-37	ARHGAP4	-1.07632	1.47451e-10
SFRP1	-1.44639	2.89203e-07	HDC	-1.07528	1.28829e-09
VAV1	-1.4458	9.39074e-23	ETS1	-1.07498	2.28405e-10
RPE65	-1.44491	2.68824e-05	MILR1	-1.07471	2.67991e-10
MILR1	-1.4424	3.34228e-24	SYNE3	-1.07406	7.4173e-10
PTGS1	-1.43961	4.32241e-20	MX1	-1.07266	2.66577e-10
CTSG	-1.43915	4.50057e-08	KCNA2	-1.07153	1.76107e-10
RASGRP2	-1.43909	1.60755e-30	FFAR3	-1.07118	6.76814e-10
IGLL1	-1.43733	9.34841e-10	IFI44	-1.07066	2.18786e-10
EREG	-1.43458	1.43077e-05	PTGER2	-1.07054	4.5723e-10
NOD2	-1.43369	4.4153e-17	CR2	-1.06986	4.71388e-10
SV2B	-1.43321	2.58561e-05	SIRPD	-1.06935	3.87114e-10
KRT81	-1.43233	8.12238e-08	ITM2A	-1.06896	4.86155e-10
ATP6V0D2	-1.43139	1.08431e-10	C2	-1.0688	4.56268e-10
TMEM106A	-1.43098	4.02703e-26	RNF166	-1.06816	3.32094e-10
POMC	-1.42981	5.10111e-13	ANKRD55	-1.06781	8.42244e-11
GRIN3A	-1.42968	3.20378e-15	AMPD1	-1.06763	1.44807e-10
CAMK4	-1.42959	2.93198e-14	NUAK2	-1.0675	3.31299e-10
GLI2	-1.42858	8.01574e-10	GAS1	-1.06742	2.223e-09
CSF2RB	-1.42622	1.05249e-26	NPFFR1	-1.06708	2.36602e-10
APOBEC3A	-1.42426	1.62981e-11	RFTN1	-1.06645	3.61614e-10
GLP2R	-1.42402	1.00589e-07	GPR34	-1.06641	2.43856e-10
SH2D5	-1.42388	3.89648e-08	CTSK	-1.06627	1.24058e-09
GFRA2	-1.42118	3.88693e-11	STAT5A	-1.06621	1.15472e-10
PRR33	-1.42043	1.95251e-10	ZNF683	-1.06536	1.67841e-10
ANXA13	-1.41946	2.31779e-07	RUFY4	-1.06525	1.83161e-10
LGI2	-1.41824	1.36692e-11	KIR3DL1	-1.06502	7.21211e-10
CSDC2	-1.41767	5.19882e-08	ATP8B2	-1.06495	1.55173e-09
C3orf80	-1.4176	8.72515e-16	RSAD2	-1.06426	3.88446e-10
ITPRIPL1	-1.41725	6.31565e-14	TAPBP	-1.06412	2.50073e-10
GNAO1	-1.41633	9.34859e-11	CPVL	-1.06381	1.06169e-09
MDGA1	-1.41553	1.24967e-10	CCL7	-1.06202	6.94486e-10
NCF2	-1.41541	7.76077e-33	CPXM1	-1.06193	1.98832e-09
SHOX2	-1.41467	1.29026e-07	PLD4	-1.06082	3.40298e-10
DTX1	-1.41312	2.18669e-13	SNAI3	-1.0601	1.17285e-09
MYO1F	-1.41286	1.7558e-53	ZC3HAV1	-1.06003	4.6566e-10
RETN	-1.41033	5.85136e-13	HLA-DQB2	-1.05977	5.71018e-10
MLIP	-1.40815	9.49527e-07	MCTP1	-1.05974	1.21752e-09
FOXP3	-1.40786	1.05887e-43	JAZF1	-1.05969	1.95504e-09
CLEC7A	-1.40593	1.68823e-20	OR5B21	-1.05907	1.0451e-10
DCLK1	-1.40557	2.94213e-07	CREM	-1.05897	4.70017e-09
OR5B12	-1.4055	0.000649593	ANPEP	-1.05882	4.16394e-10
KCNJ10	-1.40517	9.18421e-12	TREML2	-1.05834	3.16987e-10
DES	-1.40476	2.00237e-07	GPR68	-1.05797	2.97795e-10
NEFH	-1.40419	1.95034e-10	SLC11A1	-1.05794	9.32379e-10
RGMA	-1.40348	5.59592e-07	CRISPLD2	-1.05729	2.0859e-09
NMUR1	-1.40346	1.9197e-10	FAM124A	-1.05716	2.19011e-09
IGF2BP2	-1.40241	3.44542e-10	CHI3L2	-1.05692	1.15045e-09
NEURL3	-1.40155	1.45942e-07	TWIST2	-1.05676	1.58905e-09
MYO16	-1.40119	3.83569e-06	TEX11	-1.05557	8.22967e-10
EFEMP1	-1.40113	2.42966e-14	GPR55	-1.05541	4.29252e-10
HSPB7	-1.40079	1.9981e-09	SLC25A53	-1.05496	7.01311e-10
CCL25	-1.39928	1.30189e-10	KLF2	-1.0547	1.75243e-09
GPM6A	-1.39876	4.89726e-06	ABI3BP	-1.05384	2.99882e-09
SGIP1	-1.39819	1.05025e-13	RAB3IL1	-1.05335	1.2118e-09
ANGPTL7	-1.39659	3.20401e-07	TNFSF12	-1.05134	6.66708e-10
CAMK1G	-1.39519	6.24614e-14	TNFAIP6	-1.05099	1.10066e-09
IL2RG	-1.39426	1.18884e-43	ADPRH	-1.05097	7.94691e-10
TRPS1	-1.39416	5.26378e-12	APOE	-1.05047	1.48375e-09
NCAM2	-1.39219	4.90145e-05	SLC25A45	-1.04969	4.56293e-10
TNFAIP8L3	-1.39179	2.40461e-16	RGS10	-1.04952	2.28993e-09
HLA-DOA	-1.39133	4.18586e-24	TDO2	-1.04933	1.2415e-09
MEOX1	-1.39097	2.92108e-13	DCSTAMP	-1.04904	2.02256e-09
WT1	-1.39054	0.000132935	ZBED2	-1.0488	3.64564e-10
ST8SIA1	-1.38926	8.15755e-12	TLR7	-1.04796	4.02114e-10
MRGPRX3	-1.38907	9.45555e-06	C11orf96	-1.04678	8.80395e-09
RUNX1T1	-1.38887	1.6211e-10	MT1M	-1.04569	1.756e-09
CCL26	-1.38748	8.64295e-12	ADAP2	-1.04386	3.69767e-10
EVA1A	-1.3855	2.73638e-11	SAT1	-1.04366	1.79187e-09
COL11A1	-1.3846	1.14359e-07	TREM2	-1.04206	1.18914e-09
CD72	-1.38436	4.82909e-32	KLRC4-KLRK1	-1.0393	7.09776e-10
LCK	-1.38178	3.04326e-34	LYN	-1.03865	7.62149e-10
BPI	-1.38031	7.0081e-10	CD1D	-1.03845	7.82048e-10
KCNK13	-1.3778	9.95935e-11	OLFML3	-1.03798	5.14998e-09
OR52N4	-1.3768	7.67479e-10	SGK1	-1.03659	1.26128e-09
ADTRP	-1.37646	2.23359e-09	EMILIN1	-1.03596	3.50129e-09
GUCA1A	-1.37523	1.47217e-06	PSMB10	-1.03488	8.60749e-10
LTB	-1.37468	1.77986e-34	RSPO3	-1.03479	1.0288e-08
MMP25	-1.37285	1.40862e-24	FMO1	-1.03477	1.72489e-09
MMP20	-1.37247	0.00132436	CH25H	-1.0344	7.52772e-09
SYNC	-1.37224	1.31059e-11	SEMA4D	-1.03376	2.99806e-10
CSF1R	-1.37143	1.26671e-33	NNMT	-1.03355	2.87396e-09
SLC6A12	-1.37075	4.08981e-10	APOBEC3A	-1.03134	1.41345e-09
SELPLG	-1.36987	4.62081e-45	FCRL6	-1.03111	7.43704e-10
MN1	-1.36945	4.45552e-13	NTRK1	-1.03093	3.04819e-08
CDK15	-1.36908	1.61853e-09	SPHK1	-1.0299	4.06344e-09
APBB1IP	-1.36778	2.40902e-17	RIN3	-1.02981	3.46492e-09
CCR1	-1.3671	3.69298e-24	CLEC1A	-1.02931	7.89044e-09
HLA-DQA2	-1.36682	8.90126e-16	RGS9	-1.02872	2.47154e-09
PTGER2	-1.3652	1.97627e-18	MAPKAPK2	-1.02829	2.08712e-09
ZBTB32	-1.36409	1.47617e-18	NR3C1	-1.02791	1.4957e-09
FFAR4	-1.36397	5.21164e-09	WDR64	-1.02699	8.47446e-10
CFB	-1.36223	2.73107e-17	PPP1R18	-1.02583	1.67901e-09
TMEM236	-1.36194	8.65317e-13	HPSE	-1.02457	8.64598e-10
ARHGAP22	-1.35996	1.26562e-20	MEF2C	-1.02435	1.79717e-09
MT1H	-1.35898	1.8594e-09	HS3ST3A1	-1.0238	1.09708e-09
HCST	-1.35818	4.9201e-50	CSF3R	-1.02333	7.04374e-09
COL6A6	-1.35716	6.4565e-07	FAM129C	-1.02298	8.82564e-10
TMEM200A	-1.35703	5.01832e-14	VIM	-1.02281	4.10336e-09
CD300A	-1.35628	4.9484e-35	CLEC9A	-1.02248	1.12517e-09
PTGIR	-1.35401	1.41897e-26	TOX2	-1.02105	1.42372e-09
SUSD3	-1.35261	2.42839e-28	KCTD12	-1.02062	5.91727e-09
PTPRO	-1.35184	1.59307e-12	GP1BA	-1.02051	2.9196e-10
EPYC	-1.34967	8.81584e-05	MBNL1	-1.01972	3.29563e-09
LAT2	-1.34921	7.13517e-54	GREM1	-1.0181	8.57342e-09
TMEM26	-1.34785	8.95582e-15	DDX60L	-1.01731	2.08898e-09
SCN1B	-1.34701	9.06121e-21	FCRL4	-1.01709	8.13957e-10
NTRK2	-1.34427	4.78536e-05	CCDC170	-1.01697	8.52282e-09
PTX3	-1.34388	4.70944e-09	FKBP11	-1.01646	1.5323e-09
KCNIP1	-1.34277	8.94096e-07	RAPGEF1	-1.01573	5.93718e-09
GYPA	-1.34145	0.000212056	CCL22	-1.01564	2.21286e-09
STON1-GTF2A1L	-1.34141	1.3488e-08	ROR2	-1.01506	1.67251e-08
ARMC12	-1.34134	1.05743e-10	IRF9	-1.01506	1.12398e-09
MOXD1	-1.34117	6.8871e-12	RASA3	-1.01485	4.32964e-09
NLRP6	-1.34049	4.19324e-09	CRLF2	-1.0137	2.90207e-09
APOC4-APOC2	-1.34029	8.31784e-11	IFIT1	-1.01358	3.5344e-09
TRIM36	-1.3399	1.43056e-08	STAT2	-1.01314	3.01067e-09
LHX1	-1.3397	0.00132314	CTSB	-1.01302	1.81353e-09
NR4A3	-1.33869	4.61753e-14	TCL1A	-1.01285	8.12861e-10
CD1A	-1.33744	5.21433e-08	NXPE3	-1.01261	2.57975e-09
ROR1	-1.33403	7.70961e-10	ZNF804A	-1.01248	1.97827e-09
HLA-DQB2	-1.33293	3.94552e-19	LRRC2	-1.01225	4.17391e-09
RFX8	-1.33227	2.40772e-11	SELP	-1.0115	6.01244e-09
ADCYAP1	-1.33219	1.60951e-06	COL6A1	-1.01009	8.79966e-09
GDF10	-1.33183	2.61347e-06	SLC17A9	-1.01002	3.84285e-09
DPYD	-1.33157	3.54275e-16	RAB31	-1.00939	1.49614e-08
ANKRD1	-1.33143	4.7003e-06	AMPD3	-1.00892	1.90304e-09
SIGLEC5	-1.33071	2.99007e-05	TGFBI	-1.00845	5.98165e-09
CCL22	-1.33054	1.72217e-19	DYSF	-1.00819	3.08281e-09
WISP2	-1.32997	3.80911e-06	BNC2	-1.00781	1.71706e-08
CEND1	-1.32984	7.51491e-14	BCL2	-1.0072	3.0033e-09
SCN3B	-1.32921	2.86724e-07	CD8B	-1.00673	5.00291e-09
PI15	-1.32755	5.63114e-07	EGR3	-1.00643	2.33672e-08
DAZL	-1.32682	5.13535e-06	FMNL3	-1.00627	2.17e-09
CLMP	-1.32633	2.87842e-20	MYO5A	-1.00582	2.3735e-09
SLC28A3	-1.32617	7.12553e-06	LAIR2	-1.00537	1.1297e-08
CD1E	-1.32345	1.68279e-09	PER1	-1.00518	1.72596e-08
CD1C	-1.32281	3.23204e-12	HDAC9	-1.00494	5.85317e-09
IL5RA	-1.32267	2.51354e-08	DAZL	-1.00459	4.401e-09
WNT2	-1.32161	1.86506e-10	AQP9	-1.00438	6.13745e-09
KLRK1	-1.32102	2.65787e-12	DNASE1L3	-1.00383	2.3492e-09
HAND2	-1.32038	3.20839e-07	HIC1	-1.0037	1.31094e-08
SAA4	-1.32001	3.67259e-06	DSE	-1.00316	7.95855e-09
TRIM15	-1.31871	8.23584e-05	CTSL	-1.00283	5.79685e-09
CHRDL1	-1.31806	0.000110807	RTN1	-1.00271	8.3034e-09
LRRTM2	-1.31779	5.8138e-11	RASGRP3	-1.00241	4.42989e-09
MT1A	-1.31654	2.26457e-10	RNF213	-1.00112	5.13231e-09
HLA-DMB	-1.31568	3.09026e-35	PAX5	-1.00086	1.42845e-09
IL1RL1	-1.31552	8.91596e-08	PRR16	-1.00052	4.92565e-09
RASGEF1B	-1.31445	1.65204e-17	MS4A14	-1.00028	3.60525e-09
RAB3C	-1.31306	2.48292e-05	ERBB3	1.00032	7.60004e-09
CD1D	-1.31303	1.60057e-27	ACP6	1.00048	6.51913e-09
FXYD7	-1.31186	6.25365e-10	FAM174B	1.00079	2.75565e-09
GNG4	-1.31159	1.24594e-05	CYP2J2	1.00123	1.20928e-09
PPEF1	-1.31133	4.00425e-08	GLS2	1.00198	1.77215e-09
L1TD1	-1.31107	7.81979e-08	DPY19L4	1.00638	3.86279e-09
SCN7A	-1.31025	0.000275941	TRAK1	1.0073	1.21781e-09
GAS7	-1.30887	2.09232e-16	ZNF84	1.00775	3.78442e-09
ARHGAP20	-1.30858	6.57269e-08	FBXO21	1.01842	2.48744e-09
PNMA2	-1.30817	8.68222e-08	NBPF3	1.02445	1.50407e-09
ANK1	-1.30777	3.18767e-09	PRKCZ	1.02472	4.38428e-09
CCDC80	-1.30745	2.70929e-17	COPG2	1.02892	2.71066e-09
ARSJ	-1.30745	8.26531e-10	KDM5B	1.03101	6.63412e-10
CCL11	-1.30721	7.78361e-09	CASKIN1	1.03145	1.31708e-09
MYEOV	-1.3061	1.24065e-06	ZNF525	1.03201	2.91219e-09
MSC	-1.30603	7.63066e-20	TAF4	1.03487	1.5475e-09
VWA3B	-1.30579	5.26818e-08	CHMP4C	1.03512	7.99599e-10
KCNG2	-1.30534	1.28585e-11	AADAT	1.03574	2.04071e-10
TWIST1	-1.3042	1.10771e-13	FNBP1L	1.04196	5.90414e-10
MYBPC3	-1.30352	6.76592e-13	FAM185A	1.04217	1.81765e-09
MIXL1	-1.30314	3.84868e-09	SLX4IP	1.04386	2.88735e-09
ZEB2	-1.30308	2.31617e-25	ZNF776	1.05162	6.19191e-10
BIRC3	-1.30253	4.01968e-29	MANBAL	1.05922	8.55251e-10
VEPH1	-1.30072	1.37075e-07	RYK	1.06084	3.40024e-10
C1orf162	-1.29923	3.7915e-47	ACTR3B	1.06303	5.93515e-10
OLR1	-1.29923	1.15038e-13	BTBD8	1.06316	3.30802e-10
HEATR9	-1.2991	1.06863e-11	ZNF436	1.06433	4.02867e-10
NLRP12	-1.29858	2.05598e-10	FAM162A	1.06533	8.36233e-10
HMSD	-1.29742	7.36e-07	UQCC1	1.06614	2.76073e-10
RAB39B	-1.29668	8.1389e-08	ZKSCAN1	1.06664	3.53026e-10
ACAP1	-1.29657	1.15533e-49	ERGIC3	1.06835	1.26471e-09
TLDC2	-1.29503	2.0034e-17	PTK2	1.07714	2.52549e-10
WAS	-1.29275	5.64651e-51	BRAF	1.08172	9.17359e-11
CDSN	-1.29185	0.00157061	LNX1	1.08712	3.26016e-10
IFNL1	-1.29171	3.73736e-08	PICK1	1.08886	1.10986e-10
ST3GAL6	-1.2903	1.89808e-16	KDM3A	1.09267	1.68181e-10
C19orf38	-1.28964	1.7338e-31	KDM1A	1.09314	1.06855e-10
ISG20	-1.28964	5.5973e-38	NF1	1.09549	7.73431e-11
FGFBP2	-1.28821	3.36214e-09	SLC6A8	1.09919	5.24006e-11
LYPD1	-1.28765	5.33146e-10	PCMTD2	1.10571	1.33768e-10
SIGLEC14	-1.28693	1.23058e-08	KIAA1324L	1.1092	4.76558e-11
B4GALNT1	-1.28602	2.49049e-07	SUDS3	1.13684	1.98594e-11
GDNF	-1.28546	3.9872e-08	IP6K2	1.146	6.68979e-12
SMCO2	-1.28333	1.07607e-12	NELFCD	1.14655	5.49367e-11
UBE2QL1	-1.28324	2.62279e-08	GTF2I	1.16072	1.34016e-11
RNASE6	-1.28315	4.99831e-35	PLEKHH1	1.16129	2.723e-12
SMTNL1	-1.28295	2.05318e-12	DBT	1.19032	4.85219e-12
TDRD6	-1.28213	3.87209e-13	ZNF616	1.20873	4.77743e-12
SERPINB7	-1.28054	0.000729179	DCAKD	1.21694	1.34815e-12
CPA3	-1.27988	1.893e-10
CNTN1	-1.27937	3.47881e-05
REM1	-1.27859	5.00955e-16
LRRN3	-1.27718	2.79934e-10
HPGDS	-1.27682	9.41437e-15
RBM24	-1.27415	7.03865e-07
ITGB3	-1.27393	3.30525e-09
DSG3	-1.27154	0.0022873
PDLIM3	-1.27087	6.8007e-15
HPSE	-1.26995	2.49476e-14
BOC	-1.26945	5.44447e-13
GNG2	-1.26874	1.22747e-25
MPP1	-1.2677	4.59565e-25
CACNA2D4	-1.26768	3.66064e-21
EBF2	-1.26721	6.59435e-08
FATE1	-1.26624	7.23641e-11
FLNC	-1.26579	6.75217e-10
VSNL1	-1.26513	2.12322e-06
ZPLD1	-1.26513	7.60127e-06
MYO7A	-1.26477	5.33011e-22
DIO2	-1.26456	1.18623e-08
ASB5	-1.26428	0.00364429
SECTM1	-1.26393	3.27232e-25
CCL20	-1.26363	4.89898e-11
PPP4R4	-1.26297	0.000169407
RGS1	-1.26127	1.5111e-23
C5orf46	-1.26085	6.79712e-06
ACSL6	-1.25922	1.46401e-06
SLC12A3	-1.25833	7.19358e-06
CD53	-1.25739	2.48113e-42
CHRNA6	-1.25656	1.90104e-07
CD5L	-1.25655	4.14383e-05
PTGIS	-1.25629	2.92075e-07
SYNE3	-1.25586	1.89423e-16
C5AR1	-1.25574	3.75187e-29
SERPINA9	-1.25552	0.00228401
BHLHE22	-1.2555	3.04911e-11
HAPLN3	-1.25535	3.68016e-27
OBP2A	-1.25511	1.96095e-07
STX11	-1.25492	1.57698e-20
TRAPPC3L	-1.25475	5.58987e-11
PGR	-1.25464	2.55695e-08
SPI1	-1.25409	4.7953e-43
PCDH9	-1.25406	0.000489955
MYBPC2	-1.25349	7.11382e-07
ADRB3	-1.25237	1.14083e-05
LGALS9C	-1.25154	5.98838e-06
SYT6	-1.25097	8.38483e-06
ABI3BP	-1.24942	6.67106e-13
SDS	-1.24885	3.46775e-18
NELL2	-1.24682	6.39168e-06
GNG8	-1.24654	6.67312e-15
P4HA3	-1.24624	1.50782e-13
KLK9	-1.24615	0.0156155
SGCA	-1.24568	1.31241e-08
IFFO1	-1.24395	1.79938e-39
PLA1A	-1.24395	4.65194e-12
HRK	-1.24372	0.000509575
ADAMTS3	-1.24338	1.22447e-07
BEST1	-1.243	2.09214e-18
RASGRF1	-1.24249	5.54794e-07
GCSAML	-1.24136	5.59566e-07
EGR3	-1.24077	6.97414e-13
MEDAG	-1.23909	1.43979e-17
CFAP54	-1.23798	1.60792e-08
SLC6A17	-1.23734	7.30674e-07
NGFR	-1.23672	2.61003e-07
FOLR2	-1.23524	2.53408e-28
ADAM19	-1.23436	3.86549e-19
XCL2	-1.2342	6.14105e-16
KLRC4	-1.23413	2.31527e-10
GRAP	-1.23361	2.6156e-16
MS4A2	-1.23354	1.88252e-07
TNFRSF4	-1.23338	1.364e-39
TPSAB1	-1.23328	4.46923e-12
PLAC8	-1.23225	2.96077e-10
PRICKLE1	-1.23187	2.19555e-10
ADORA1	-1.23157	2.42178e-11
JPH2	-1.23113	1.13983e-10
S100Z	-1.22595	3.20366e-11
LCNL1	-1.22549	2.76754e-07
SSC5D	-1.22445	3.05713e-12
MAMLD1	-1.22421	9.58639e-19
SPIC	-1.22271	2.16158e-05
ZDBF2	-1.22258	7.52326e-07
CSF3R	-1.22242	4.48491e-17
SLC11A1	-1.22223	5.46028e-25
RSAD2	-1.22055	1.63081e-20
CACNA2D1	-1.2187	6.09303e-09
DUSP26	-1.21818	1.02443e-07
HSPB2	-1.2177	8.12116e-15
CYP1B1	-1.21634	3.37961e-09
LCN6	-1.21629	1.04055e-06
VCAM1	-1.21514	3.24572e-21
F13A1	-1.21498	1.1329e-17
MYO7B	-1.21478	2.17012e-09
ADAMTS6	-1.2135	6.44253e-11
ZMYND15	-1.21284	1.01003e-25
PLXNC1	-1.21271	2.88483e-28
FFAR3	-1.20991	1.44764e-07
PLCL1	-1.209	6.2381e-14
C12orf54	-1.20853	3.48938e-06
THPO	-1.20716	1.36364e-07
SULF1	-1.20663	3.55894e-15
HLF	-1.20437	1.07226e-06
ESPNL	-1.20406	7.5221e-06
LY6H	-1.20277	3.81125e-06
ADAMTS2	-1.20266	3.96841e-19
HP	-1.20213	0.00215501
TPSB2	-1.20113	8.50014e-13
LRRN2	-1.19996	5.91656e-07
LGALS9B	-1.19958	0.00010459
IL36G	-1.199	1.46006e-05
ADCY7	-1.19844	2.4125e-11
RSPO1	-1.19803	4.56307e-06
ROS1	-1.1972	0.00276697
C4orf50	-1.19574	3.80234e-07
POU2F2	-1.19548	1.15606e-23
TNFRSF18	-1.19466	6.12187e-20
KCNE4	-1.1942	2.80603e-14
FSD1L	-1.1941	1.59876e-09
RAB39A	-1.19405	1.00538e-06
RASSF9	-1.19333	6.15852e-06
RAB33A	-1.1931	1.3678e-18
ACOX2	-1.19291	9.29281e-10
TOX2	-1.19129	4.60145e-24
CD68	-1.18796	6.58603e-19
FOXC2	-1.18672	9.83679e-08
IL13	-1.18567	6.53308e-08
SNAI3	-1.18505	3.58248e-16
SEMA3A	-1.18473	2.53134e-08
CAMP	-1.18465	1.08078e-08
PIK3CD	-1.18239	2.51344e-30
PCOLCE2	-1.18196	2.91175e-06
CACNG8	-1.18153	4.22931e-06
PDE1B	-1.18115	5.99068e-08
VTN	-1.18038	3.28727e-07
PRR16	-1.18031	1.16675e-13
KLHL38	-1.17942	7.5768e-07
SYNGR3	-1.17897	2.74367e-09
RRAD	-1.17822	6.76667e-18
CHST15	-1.17819	7.88124e-16
MMP7	-1.17715	2.09512e-09
GPR31	-1.17708	1.94771e-07
KLHDC7B	-1.1763	2.59626e-11
FLI1	-1.1757	1.88515e-38
CPVL	-1.17529	6.2904e-19
BHMT2	-1.17437	6.93037e-07
LCN10	-1.17409	5.55522e-05
APOC2	-1.17399	4.19883e-09
CPXM2	-1.17222	1.43148e-12
AIF1	-1.17211	1.28848e-43
IFNL2	-1.17182	9.63252e-06
GYPE	-1.1711	4.67474e-10
PLA2G7	-1.17052	1.18784e-26
TDO2	-1.17048	5.05196e-11
GYPC	-1.17046	6.23344e-31
CNTNAP3	-1.16912	0.000275123
FGF2	-1.16869	2.65093e-11
ECHDC3	-1.16806	2.40711e-09
NLRC4	-1.16766	7.48048e-40
ADAMTS15	-1.16709	7.08079e-08
LYVE1	-1.16702	7.04579e-14
SOAT2	-1.1669	5.26456e-08
STAB2	-1.16636	5.00635e-07
RASSF4	-1.16621	3.08944e-37
ENPP3	-1.16602	9.82878e-07
C2	-1.16456	2.45728e-25
AICDA	-1.16413	8.58195e-05
NAIP	-1.1636	5.70514e-11
POSTN	-1.16236	3.93177e-12
CHRNA1	-1.16226	9.24443e-07
GDF5	-1.16127	1.89409e-06
CHSY3	-1.16041	3.42075e-12
ST6GALNAC5	-1.15986	3.30034e-09
PADI2	-1.15872	8.1738e-12
RIMBP2	-1.1578	0.000116541
INHBA	-1.15764	5.06982e-12
IL15RA	-1.15741	4.25031e-29
SPEG	-1.1572	7.22838e-07
PRRG3	-1.15713	3.57693e-05
TMEM200C	-1.15705	3.01398e-07
ESR1	-1.15605	3.59778e-07
PCDHGA12	-1.15511	1.98702e-08
MAOB	-1.15425	2.42422e-08
DIRC1	-1.15367	8.87627e-06
MIA	-1.1536	3.6534e-06
EYA1	-1.15358	1.51836e-05
SLITRK2	-1.15325	0.000277365
VMO1	-1.1507	4.59926e-25
SLC6A7	-1.14965	1.30726e-08
SAMD9L	-1.14945	4.86907e-24
PROK2	-1.14899	4.54598e-06
ADAM12	-1.14893	7.72926e-13
TCEAL2	-1.14876	9.51683e-05
PIPOX	-1.14798	1.41735e-12
BCAT1	-1.14776	1.03906e-09
LY96	-1.14569	3.59458e-30
CXCL12	-1.14561	8.25747e-14
SUGCT	-1.14524	3.52068e-10
RBMS3	-1.14459	7.92821e-14
IGFL2	-1.14459	0.000428915
IFIT1	-1.14412	5.51735e-18
CCL5	-1.14114	5.17245e-40
SLC41A2	-1.13948	2.82567e-09
RORB	-1.13921	1.41043e-05
RELN	-1.13661	0.000265717
ANKRD44	-1.13645	3.94624e-23
ENPP6	-1.13624	1.39645e-06
NEXN	-1.13611	1.87725e-22
GSDMC	-1.13599	1.16438e-06
TFPI2	-1.1355	8.27617e-08
SP110	-1.13525	9.60899e-29
LRFN5	-1.13469	1.79452e-05
TREML4	-1.13441	7.42416e-05
SLC26A9	-1.13366	0.000134581
RAMP1	-1.13341	2.79387e-15
GALNT15	-1.13339	1.40759e-08
RHOF	-1.13081	1.1773e-12
COMP	-1.13055	1.11687e-06
TNFSF9	-1.13011	1.54321e-09
MMP12	-1.13003	2.22281e-09
TREM2	-1.12894	1.49626e-23
SELE	-1.12879	1.71894e-06
HERC5	-1.12849	2.24981e-16
PLCL2	-1.12809	1.95308e-13
CYTL1	-1.12789	2.7456e-11
FXYD1	-1.12721	1.40959e-09
OIT3	-1.12668	1.33673e-07
SLC15A3	-1.12551	2.52348e-36
PHOSPHO1	-1.12533	1.27652e-10
HS3ST2	-1.12512	2.44026e-07
VSTM2L	-1.12313	6.31182e-07
EGR2	-1.12309	1.52308e-12
WIPF3	-1.12281	8.13143e-08
RCVRN	-1.1224	2.79008e-07
PLCB2	-1.12173	2.46653e-26
CD52	-1.12139	2.65703e-46
THEMIS2	-1.12112	9.66721e-31
RXRG	-1.12051	2.59496e-05
ENPP1	-1.11912	9.51168e-08
ELFN2	-1.11835	0.000370039
TPO	-1.11813	0.00179028
JSRP1	-1.11793	3.87786e-13
C5orf56	-1.11654	1.02428e-26
MMP8	-1.11559	5.9741e-05
KRT6A	-1.11532	0.000199279
PRKG1	-1.1151	6.20735e-11
MUC12	-1.11476	2.76174e-06
FGF1	-1.11302	1.04659e-09
SPINK6	-1.10955	1.95708e-05
ST8SIA4	-1.10919	1.78831e-24
KCNK3	-1.10826	3.48138e-05
CDO1	-1.10758	2.20867e-05
ADAMTS4	-1.10551	1.86471e-16
FXYD6	-1.10508	2.95279e-11
EPHB1	-1.10369	1.0178e-06
EPSTI1	-1.10269	2.0838e-23
RNF212	-1.10203	1.37186e-05
PPFIA2	-1.1014	3.92782e-05
MT1G	-1.10099	3.29743e-11
SLC16A10	-1.09998	7.87572e-06
CYS1	-1.09876	2.94282e-07
HEMGN	-1.09862	0.000388592
SHISA3	-1.09859	0.000119427
SPOCK2	-1.0984	1.30855e-30
FAM163B	-1.09822	5.70357e-06
SOX8	-1.09803	1.4367e-08
ADAM28	-1.09745	1.64166e-08
NEU4	-1.09679	7.40991e-06
EPB41L3	-1.09663	4.53775e-11
PRR34	-1.09581	7.43771e-11
SERPINA5	-1.09345	0.000204711
GABRP	-1.09325	0.00144124
CSMD2	-1.09239	2.50755e-08
FFAR2	-1.09182	2.39999e-06
ECM2	-1.09179	9.21301e-15
BVES	-1.09154	4.76302e-07
CD177	-1.09076	1.46863e-05
DNAH8	-1.08986	4.81824e-05
OLFM1	-1.08983	1.04422e-08
KIF17	-1.08776	1.26592e-14
PTGDS	-1.08705	6.60221e-13
ARMC4	-1.08689	0.000246098
EIF5A2	-1.08666	1.89698e-10
IL17REL	-1.08652	2.81104e-05
NRROS	-1.08632	9.36091e-25
SYT12	-1.08625	3.17914e-06
KLRF1	-1.08614	1.47508e-07
PADI4	-1.08607	1.57147e-05
HLA-DQB1	-1.08591	2.3142e-29
MLC1	-1.08561	1.41805e-05
ZFHX4	-1.0853	0.000398127
IGFN1	-1.08511	0.00135468
C1QTNF2	-1.0842	2.74643e-13
SPHK1	-1.08405	1.28766e-19
INSRR	-1.08397	5.50985e-05
SLC8A1	-1.08382	6.27439e-11
TM6SF2	-1.08358	8.84231e-07
SLC12A5	-1.08267	2.60712e-07
CETP	-1.08117	3.09244e-20
CCDC42	-1.08006	2.10995e-08
SCG2	-1.08002	4.20441e-07
ISLR2	-1.07991	1.54962e-06
DDR2	-1.07934	9.57013e-16
GRIA3	-1.07865	5.947e-06
CYP26B1	-1.07498	5.49259e-08
EPGN	-1.07444	0.00056423
XCR1	-1.07416	0.000138071
CHRM2	-1.07405	0.00334462
CPA4	-1.07357	0.000218449
PLP1	-1.07345	0.00044675
MUC7	-1.07282	0.015997
NOX4	-1.07232	5.20364e-13
DIO3	-1.07206	0.000300541
GPR68	-1.0719	3.56469e-24
PRND	-1.07031	0.000591462
TXNDC2	-1.07006	2.92288e-08
PODNL1	-1.07002	6.52249e-17
AARD	-1.06918	9.91285e-05
GPR176	-1.06825	6.01265e-15
IL18R1	-1.06727	3.69779e-13
NLRC5	-1.06717	2.79234e-32
CHST11	-1.06693	3.39149e-17
CPXM1	-1.06628	3.61436e-19
RAB3IL1	-1.06614	2.81499e-20
UTS2B	-1.06572	1.14626e-08
KNDC1	-1.06552	4.88488e-05
NLRP10	-1.06438	0.000146836
PI3	-1.06293	1.10555e-05
NFATC1	-1.06261	1.17684e-14
ITGA11	-1.0618	1.34835e-11
S100A12	-1.06147	6.35417e-07
KIR2DL1	-1.06107	3.55436e-05
KRT75	-1.06101	0.0094208
TSPAN11	-1.06061	1.6511e-12
SMOC1	-1.0601	9.50879e-05
RYR2	-1.05907	5.24193e-05
DOCK11	-1.05871	1.01406e-14
GATA6	-1.05842	2.3041e-09
DEFB4A	-1.05819	0.0232485
MFNG	-1.057	3.16814e-35
OLFML1	-1.05654	6.40901e-18
PCDH7	-1.05631	2.38378e-06
CDH2	-1.0563	8.98216e-06
CYP21A2	-1.05582	7.15569e-06
MYH13	-1.05513	5.32584e-05
IL12A	-1.0549	2.2288e-08
IL32	-1.05454	3.023e-36
SNAP25	-1.05451	6.22156e-05
BIN1	-1.05404	2.02992e-21
KRT39	-1.05394	0.000667226
PNMA3	-1.05239	2.44279e-05
KCNN3	-1.05119	1.13381e-13
CARD16	-1.05116	2.35557e-29
RYR1	-1.05082	1.22683e-05
CXCL1	-1.04993	2.78516e-09
MS4A6E	-1.04962	1.4025e-05
MCTP1	-1.04932	1.0038e-12
AANAT	-1.04886	4.5854e-08
GLT8D2	-1.04813	1.66157e-18
MMRN1	-1.04685	6.05724e-05
ADAMTS14	-1.04683	8.18038e-13
ABI3	-1.04602	6.36133e-53
NAALADL1	-1.04525	4.05946e-14
GCNT2	-1.04516	9.30209e-08
SNCA	-1.04515	6.42887e-08
NTRK3	-1.04498	0.000184976
CPED1	-1.04487	6.61285e-10
PRR5L	-1.04431	7.36351e-15
NRP2	-1.04392	1.53197e-15
GNB4	-1.04379	5.29209e-23
ANO4	-1.04359	6.13115e-05
FMO3	-1.0433	3.40835e-07
FERMT3	-1.04257	1.41652e-49
PDZRN3	-1.04194	1.78841e-10
IPCEF1	-1.04162	2.46104e-08
AMPH	-1.04114	2.63838e-06
ABCC9	-1.04068	2.49398e-08
MS4A7	-1.03866	5.8988e-22
TBC1D3C	-1.03726	0.00189562
CH25H	-1.03662	1.22767e-13
WIPF1	-1.03612	6.62788e-35
EYA4	-1.03533	0.000268381
ADD2	-1.03503	0.000764117
TRPV2	-1.03445	7.2571e-37
MOV10L1	-1.03256	1.16312e-05
DOK3	-1.0312	3.63897e-32
GLIPR2	-1.03116	5.92091e-29
POPDC3	-1.03102	0.000393527
BLOC1S5-TXNDC5	-1.0304	2.64304e-07
VPREB3	-1.03026	1.23208e-09
C7	-1.03016	0.00132329
PSG4	-1.02986	0.0214665
ARHGAP25	-1.02905	3.77634e-38
FGF10	-1.02678	0.000212211
KLF17	-1.02646	0.000614976
FAM20C	-1.02629	6.10737e-20
LBP	-1.02561	0.000271056
TLL2	-1.0255	4.08054e-06
FCER1G	-1.02389	7.1618e-41
MYOM3	-1.0229	2.10023e-06
FAM107A	-1.02259	1.057e-07
MCOLN3	-1.02236	0.000402134
SERPINE2	-1.02209	9.51079e-09
NNMT	-1.02198	2.16403e-21
SLC4A8	-1.02194	6.95987e-06
NPAS4	-1.02073	4.04927e-05
FAM133A	-1.02068	0.0189229
CACNA1E	-1.02003	0.00101989
UNC5C	-1.01882	1.86136e-08
ANPEP	-1.01751	1.33545e-16
PCSK5	-1.01728	1.00451e-07
ALOX15B	-1.01714	2.91151e-06
CDH16	-1.01589	0.00975822
FBN1	-1.01531	7.13147e-15
TCF23	-1.01516	0.000740843
LCN1	-1.01261	2.37834e-08
NAP1L3	-1.01257	3.68494e-06
SCUBE1	-1.01214	1.66072e-06
CDH11	-1.01103	5.55134e-13
MSGN1	-1.01055	0.0151412
TMEM176A	-1.00851	2.7303e-24
TNC	-1.00775	4.61344e-15
CYP7B1	-1.00736	2.48187e-08
NTM	-1.00736	4.3215e-10
DSCAM	-1.00604	0.00992636
ISLR	-1.00569	1.07036e-12
HEPH	-1.00498	7.24426e-13
COL8A2	-1.00315	1.86664e-14
IL33	-1.00307	1.9681e-08
M1AP	-1.00296	0.000218833
PGM5	-1.00295	5.32361e-05
KCNT2	-1.0027	6.02522e-05
TMC8	-1.00265	4.29395e-34
ZNF521	-1.00208	2.87517e-11
HLA-DPA1	-1.00141	1.23502e-32
CLVS1	1.00004	9.62234e-06
COL28A1	1.00112	1.87965e-05
CRABP1	1.00295	0.00064172
SLCO6A1	1.00321	0.000427474
FLRT1	1.00408	1.16735e-08
CCDC175	1.00523	0.014798
ABHD14A-ACY1	1.00706	4.20749e-11
MASP2	1.00714	6.63956e-08
SNURF	1.00813	4.52732e-07
NPIPB4	1.00854	2.2798e-08
NRXN3	1.00874	0.000804116
GRIN1	1.00874	5.98453e-06
LHX4	1.00945	5.38272e-11
ZNF541	1.01244	5.21054e-05
ACADL	1.0142	0.000662078
GAS2	1.01458	5.2867e-05
KLF15	1.0179	2.18538e-09
SPATA17	1.01923	6.87439e-12
CRHR1	1.02135	0.00190223
CDH23	1.02208	5.72614e-08
BEND5	1.02211	1.7993e-11
PCDH20	1.02253	0.0127619
SHISA7	1.02323	1.05926e-05
GDA	1.02466	0.00416324
BNIPL	1.02574	1.3719e-10
PRSS1	1.02606	0.0130003
TSPAN8	1.0311	0.000478733
CYP4Z1	1.03125	0.000123144
SLC44A4	1.0334	3.67241e-08
CYP2B6	1.03573	0.012904
VTCN1	1.04003	0.00012228
DLEC1	1.04011	1.29425e-10
MAGEA8	1.04133	0.00201199
NME9	1.04149	6.66627e-11
BAIAP3	1.04239	1.45313e-13
SIGLEC15	1.04258	1.938e-07
RAP1GAP	1.04293	5.86199e-16
IHH	1.04357	0.00213502
POU4F1	1.04518	0.0026479
RNF128	1.04588	7.56974e-15
PLEKHH1	1.04599	9.07809e-22
GPR179	1.04613	2.47582e-06
TBC1D3E	1.04962	0.000339331
TAS2R38	1.05282	4.34469e-05
UNC5D	1.05443	0.0250556
SYT2	1.05692	2.21896e-08
UGT1A10	1.05823	0.00744248
AADAC	1.05835	0.000776728
ADAM2	1.05859	0.0102328
SEMA4G	1.06015	2.44609e-18
CYP2C8	1.06072	5.52958e-05
GGT6	1.06114	3.61098e-07
ALDH1L1	1.06202	8.58954e-06
TPPP2	1.06218	0.00109746
TTPA	1.06243	0.000404187
TMEM178A	1.0625	4.89089e-09
SMIM5	1.06263	4.50599e-09
CEL	1.06492	1.8437e-11
SMIM6	1.06554	4.26199e-06
NXPH1	1.06685	0.00207879
SULT1A2	1.06754	1.86118e-06
CNTNAP5	1.0695	0.00664617
EML6	1.06953	1.34798e-07
CRISP3	1.07099	0.000378008
SPINK4	1.07286	0.000442964
TEX15	1.07314	0.0109172
TULP1	1.07579	5.91121e-13
NKAIN3	1.07581	0.0013957
DOCK3	1.07592	1.25274e-07
SYT10	1.07695	0.0130036
STRC	1.07761	1.42894e-05
VCX	1.07781	0.00038314
TMEM45B	1.07999	9.56034e-15
SLC26A7	1.08002	3.12437e-05
SMIM22	1.08243	1.54993e-10
TNNC1	1.08304	9.02511e-09
OCLN	1.08426	1.3382e-14
SLC45A2	1.08444	1.23552e-05
C17orf50	1.08457	1.40748e-06
WDR72	1.08804	8.71895e-05
CHIA	1.08903	0.0210988
LRRC31	1.08909	0.000571695
KRBA2	1.09227	3.87861e-08
POU2F3	1.09239	2.11002e-08
TTC34	1.09307	5.93822e-07
ZSCAN23	1.09375	2.23015e-05
FUT6	1.10164	0.00150384
MYCN	1.10198	2.58937e-05
ZSCAN4	1.10214	0.000130554
PLIN5	1.10562	2.40538e-07
IRX4	1.10681	0.00589839
PLA2G10	1.10748	2.11617e-08
UGT2B28	1.10844	0.0098106
SYN2	1.1085	1.65409e-06
SCGB2A1	1.10861	0.000791896
NAALADL2	1.10914	1.62952e-09
MPPED1	1.11209	0.010292
DUOX2	1.11225	1.60793e-08
MAB21L3	1.1125	3.90695e-05
SLC16A9	1.11343	6.11534e-07
SGSM1	1.114	8.29868e-06
JMJD7-PLA2G4B	1.11493	9.74369e-19
KCNH8	1.11493	0.000454378
TTC36	1.11514	2.62046e-13
TAC1	1.11527	0.00813293
TMEM178B	1.1153	9.78673e-06
ADH1A	1.11728	8.13581e-05
AGR2	1.11768	9.66043e-11
RASEF	1.11936	2.55765e-09
ACBD7	1.12311	1.09628e-08
UPK2	1.12873	4.03051e-10
CHAD	1.13041	3.82654e-10
LGALS4	1.13202	1.59472e-06
SBK1	1.13263	3.39339e-13
MFAP3L	1.13338	2.49187e-14
PRSS45	1.13358	3.97885e-05
FA2H	1.13537	7.52599e-12
PDIA2	1.14006	7.27592e-06
ACER2	1.14078	4.92825e-16
RPRM	1.14169	1.30227e-06
FER1L6	1.14476	0.00259849
SYT16	1.14552	0.000203632
FAM47E	1.15084	1.20561e-10
SPERT	1.15222	2.00483e-09
POTEH	1.15271	0.0123449
CDH8	1.15318	0.00019297
BMP7	1.15719	2.61758e-05
FAM227A	1.15835	4.56877e-15
SAMD12	1.15884	1.11099e-12
VSIG2	1.16056	1.66991e-12
GSTA2	1.1627	0.00129793
TMEM105	1.16556	1.17187e-06
TBC1D3B	1.169	3.5567e-09
LUZP2	1.17045	0.00188528
REG4	1.17165	0.000146176
GABRA3	1.17299	1.81077e-05
PCP4L1	1.17386	5.50642e-09
GSTM1	1.17455	0.000814309
CDX2	1.17707	0.00240136
HS6ST2	1.17847	3.62457e-07
SEMA6A	1.18043	2.49124e-15
MOGAT2	1.18158	0.0014807
SLC10A1	1.1818	3.68293e-05
MAST1	1.18209	4.36426e-11
CAPNS2	1.18245	2.96113e-05
GABRQ	1.18304	0.00118588
S100A5	1.1839	2.25053e-13
ABO	1.18662	7.1584e-08
SAMD13	1.18743	7.89053e-15
CMYA5	1.19014	3.20322e-15
UPK1B	1.19016	7.11417e-06
SPINT4	1.19105	0.0235033
CAPN14	1.19111	6.59232e-07
TLX2	1.19717	2.6672e-07
GABBR2	1.19823	0.0012317
FBXW12	1.20204	6.76684e-07
GKN1	1.20246	0.00391849
CXXC4	1.20349	1.89098e-08
LONRF2	1.20498	0.000822568
VIPR1	1.20677	8.02939e-17
UGT1A7	1.20703	3.26072e-06
PTPRR	1.21175	7.69614e-06
ATP2C2	1.21386	5.18315e-11
CYP2F1	1.21577	0.00177636
PNCK	1.21598	1.65694e-06
GOLGA6L9	1.21806	1.72307e-23
SULT4A1	1.2184	0.00507247
MYRFL	1.2191	4.30102e-06
CCDC169	1.22118	1.42752e-07
USH2A	1.22512	6.15499e-09
GJB1	1.22822	0.000588197
DAB1	1.23003	0.00125737
TUBB8	1.231	1.59077e-07
KIF1A	1.23226	0.00307671
DMRT2	1.23268	0.000264273
ROPN1B	1.23936	1.08318e-07
CPNE4	1.23958	0.000238914
ZNF66	1.24113	9.5289e-14
TDRD5	1.25462	1.71634e-05
AGBL4	1.2555	9.72406e-06
SERPINA7	1.25588	0.0250483
UNC13C	1.25609	0.012715
PDX1	1.25652	0.000683633
HELT	1.25957	0.0212419
FOXO6	1.26127	6.03895e-18
SLCO4C1	1.26237	1.84853e-05
GOLGA6L10	1.26322	5.51526e-13
IGSF11	1.2635	8.49031e-07
EMX1	1.26454	7.61427e-05
C2orf72	1.26684	1.37629e-06
SLC6A11	1.26684	0.00010837
KBTBD12	1.26828	0.00118224
FBLL1	1.26834	1.45239e-07
DHRS2	1.26873	2.25928e-11
PNMT	1.26915	7.65492e-08
SLC16A8	1.26921	1.16025e-17
WNT8B	1.26985	1.08041e-06
ARPP21	1.27104	0.0122876
DUOXA2	1.27556	2.5783e-07
TBL1Y	1.27755	0.00268177
OPRK1	1.27842	0.00300839
CYP3A7	1.27994	2.49031e-09
TH	1.28084	5.01637e-05
CASQ1	1.2835	1.54946e-07
PLA2G4B	1.28696	1.18648e-11
FBP2	1.28722	7.19951e-09
ITLN1	1.28764	2.44375e-05
RNF183	1.28766	7.60044e-06
GHRHR	1.29219	0.00612834
MUM1L1	1.29585	1.55652e-06
HS3ST5	1.29867	0.000712156
CPLX2	1.29925	0.000818896
CRTAC1	1.30071	5.38967e-05
IRS4	1.30596	0.000820007
SLC5A12	1.30682	1.47974e-07
CDH26	1.3108	2.66488e-10
SNAP91	1.31389	0.000310044
CRH	1.31615	0.00246109
ASIC5	1.31776	0.00100215
PPP1R1B	1.31893	2.70401e-06
SOX21	1.31953	0.000450885
AXDND1	1.32463	1.75615e-05
SCNN1B	1.32777	8.63977e-13
ANXA10	1.32909	0.000641966
HRH3	1.33417	0.000772803
PRR15L	1.34222	2.49257e-11
UPK3A	1.348	5.93562e-07
TAC3	1.3514	5.03193e-05
XKR7	1.3519	0.000223181
BPIFB1	1.35238	0.000685046
C10orf99	1.35338	7.3215e-07
GSTA1	1.35646	5.53698e-06
TRPV6	1.35867	3.58095e-06
RPS6KA6	1.36495	3.0523e-08
FABP1	1.36931	0.0215852
DQX1	1.37081	3.66655e-15
PLA2G4F	1.37335	2.50068e-10
CNGA1	1.37446	3.71187e-14
WSCD2	1.37663	3.64333e-05
HS3ST6	1.38655	1.24448e-05
BPIFA2	1.38779	0.000607602
KLHL31	1.38829	4.10758e-21
GRID2IP	1.39018	1.08947e-18
TSPEAR	1.39127	5.3524e-05
KRT33A	1.39346	2.74506e-07
RBBP8NL	1.39825	6.20975e-16
SPTSSB	1.39941	7.86969e-11
SLC15A1	1.39984	1.40062e-10
KRTAP5-8	1.4011	3.30954e-06
BMP5	1.40141	1.54889e-05
WFIKKN1	1.40428	6.66978e-11
CYP4F2	1.40878	0.000119637
DNAJB13	1.40912	9.56994e-08
OR10H1	1.41173	1.38124e-06
SLC26A5	1.41382	2.77701e-09
IYD	1.41424	0.00022858
ZIC1	1.41458	0.00738543
ITLN2	1.41549	2.52687e-06
TLX1	1.41736	0.000315713
IMPG1	1.41972	5.31644e-13
GRHL3	1.422	7.40433e-16
CRISP2	1.43296	0.000959336
GCOM1	1.43473	7.82067e-09
DLX6	1.43622	1.95717e-09
ZBTB7C	1.44383	2.73258e-19
CYP4F3	1.44689	1.26578e-07
IGSF5	1.44723	2.59067e-07
ACOXL	1.44741	1.17982e-08
FOXN4	1.45003	0.00216652
ERICH5	1.45165	1.2763e-11
DEGS2	1.45633	3.94095e-16
DGKK	1.46121	0.00576152
PTPRQ	1.46506	0.000127866
TTC23L	1.46525	3.8188e-15
CCL15	1.46784	2.67903e-06
CACNA1I	1.47132	4.85946e-06
PPP1R9A	1.4731	5.03223e-07
SLC30A10	1.47742	2.65628e-05
ATP12A	1.48503	0.000241079
FAM155B	1.48583	4.24535e-07
GPLD1	1.49041	2.11885e-15
WFDC13	1.49564	2.45883e-07
ERN2	1.49691	5.75848e-05
FXYD4	1.49807	1.03247e-07
ALOX15	1.49938	5.8368e-10
FOXA1	1.50486	5.23213e-11
ADAMTS19	1.50545	2.39478e-05
PACRG	1.50953	6.22563e-08
SRMS	1.51041	3.72494e-17
NKPD1	1.51262	1.80167e-12
SCGN	1.51276	0.00775025
GLS2	1.5136	1.10883e-16
NELL1	1.51392	0.000202666
KRT12	1.51895	1.42776e-06
GPX2	1.52218	1.08239e-16
GLB1L2	1.52673	3.51079e-13
SLITRK6	1.53163	7.38599e-12
SLC7A4	1.53178	8.61975e-09
HNF1B	1.53189	8.72151e-06
MYOD1	1.53719	0.00965353
CYP4B1	1.53772	4.35825e-12
CHP2	1.5385	1.18057e-06
CAPN8	1.54795	1.52498e-06
KRTAP5-9	1.54825	8.8782e-10
USH1G	1.55008	5.73272e-07
LPA	1.5503	3.04535e-05
CYP4F22	1.55341	2.14644e-12
INA	1.55525	9.3328e-10
SCGB1D2	1.55665	0.00791862
POF1B	1.55799	2.0642e-12
ESRRG	1.55872	3.01926e-07
IGDCC3	1.56591	3.801e-05
ONECUT2	1.57095	3.78445e-06
UGT1A6	1.57273	1.2062e-08
MFSD6L	1.57536	3.36288e-09
SLC4A9	1.57693	6.35668e-12
PROKR1	1.58072	1.61464e-07
PDZD3	1.58415	4.42113e-06
PTCHD1	1.58424	0.000143414
ATP10B	1.59108	5.08758e-07
GPR50	1.59633	0.0129242
PLA2G2F	1.60022	3.11985e-06
ZMAT4	1.60812	1.5564e-05
MPPED2	1.61046	2.46267e-11
CYP3A5	1.6124	2.51172e-15
FRRS1L	1.61274	1.61451e-06
SLC5A7	1.61603	0.000147006
RGS6	1.62155	6.92777e-09
TRPM5	1.62421	7.25703e-08
FAM189A1	1.62576	2.66946e-06
HSD17B2	1.6287	2.84424e-08
TEKT5	1.63317	1.38614e-10
PHGR1	1.64078	9.06782e-05
CYP2W1	1.64273	1.67352e-07
KRTAP5-10	1.6482	4.29271e-08
EEF1A2	1.65031	2.65391e-17
C10orf82	1.65344	1.06397e-05
SV2C	1.65606	5.78089e-09
MMEL1	1.66608	4.13105e-15
RNF186	1.66689	7.11676e-06
BCAS1	1.66729	4.71251e-11
SLC6A4	1.66905	7.1148e-11
EMX2	1.67087	3.68576e-08
FAM3D	1.67191	3.55226e-10
SPINK1	1.67675	4.11693e-12
SLC14A1	1.68399	3.16073e-11
CDH7	1.68406	6.91262e-05
FAM3B	1.68475	1.82651e-12
SGK2	1.6881	8.30966e-11
ACSBG1	1.68951	3.86071e-10
CYP4F12	1.69555	1.00765e-10
C9orf152	1.69621	1.22726e-08
ERBB4	1.69644	3.09656e-06
SPAG17	1.70124	1.01079e-11
EPS8L3	1.70369	4.74346e-06
CAPN13	1.70651	1.35869e-07
FOXJ1	1.7092	1.9502e-08
ATP1A4	1.70978	6.83336e-06
GDPD2	1.72497	7.28065e-11
SRCIN1	1.72898	2.73982e-23
OR13A1	1.73523	4.21025e-12
SLC1A6	1.74029	0.000153537
MTUS2	1.75596	3.22851e-06
FADS6	1.76487	1.4664e-06
BTBD16	1.76688	3.37788e-10
VWA5B1	1.78202	1.2444e-05
MYT1	1.785	3.09326e-06
ADH6	1.80178	1.03254e-13
CCKBR	1.81682	1.34828e-05
STK32A	1.82025	4.52496e-09
SYTL5	1.82714	4.64428e-15
RHBG	1.83393	1.12099e-11
TFAP2B	1.86181	6.00907e-05
ACSM6	1.86236	2.72742e-06
EVPLL	1.87003	3.88194e-11
PM20D1	1.87425	3.20037e-08
TRHDE	1.88152	4.88581e-07
SCN5A	1.88177	6.49715e-14
ADAD2	1.89297	6.73349e-15
COL9A1	1.90996	5.67923e-08
GRM3	1.91166	4.83774e-12
SULT2A1	1.91506	1.62231e-05
TMPRSS2	1.93048	1.39888e-14
GDF7	1.93128	3.55758e-15
RIMKLA	1.93534	4.22302e-16
DACH2	1.94616	1.73376e-07
SLC30A2	1.95881	1.09348e-09
FSIP2	1.95905	1.27614e-11
MROH2A	1.96603	3.23136e-09
FOXH1	1.97808	1.43748e-18
CECR2	1.98432	1.21608e-09
SCNN1G	1.98995	7.50221e-15
OXGR1	1.99404	2.15656e-13
HMGCS2	1.99751	2.29321e-10
CLCA4	2.01966	3.0052e-07
SLC9A4	2.04797	1.08109e-09
PRR36	2.04825	4.26846e-22
KRT20	2.05677	1.6015e-11
NKX2-1	2.10166	4.82629e-05
HS6ST3	2.11737	7.73111e-07
DPP10	2.12123	2.39147e-05
DIRAS2	2.12323	2.53958e-08
SHH	2.1273	7.72366e-08
TTC6	2.12856	6.28343e-17
MYBPC1	2.12893	1.32858e-06
UGT1A1	2.15548	5.96359e-10
UPK1A	2.16898	3.00604e-17
NEUROD4	2.18746	0.00699642
EVX1	2.1879	4.903e-11
CAPN9	2.20507	2.5853e-14
SNTG1	2.22339	1.18456e-07
FSTL4	2.2338	7.92986e-16
ELF5	2.24066	1.80721e-15
CCSER1	2.25698	2.13216e-22
FUT9	2.29984	4.1112e-10
LRFN2	2.29988	2.99741e-13
CYP4F8	2.30664	4.35916e-07
FREM2	2.31803	1.98589e-06
KLHDC7A	2.33804	2.17142e-13
SLC9A2	2.35289	1.10935e-19
SNX31	2.38042	3.19227e-16
VSTM2B	2.41535	0.00297608
ZBTB8B	2.42014	8.81119e-16
CASKIN1	2.60252	4.73469e-24
BHMT	2.62018	3.2527e-13
B3GALT5	2.64919	5.92914e-13
CACNA1D	2.73383	8.55519e-22
BMP3	2.75323	3.37237e-17
KSR2	2.84921	1.62731e-20
TOX3	3.427	9.00072e-16
